# Supplementary material for: Perception of unrelated microbe-associated molecular patterns triggers conserved yet variable physiological and transcriptional changes in Brassica rapa ssp. pekinensis
Source: Hortic Res. 2020 Nov 1;7:186. doi: 10.1038/s41438-020-00410-0 (PMC7603518; doi:10.1038/s41438-020-00410-0)
Supplement: Supplementary file 2 — Supplementary table S3 [file 41438_2020_410_MOESM2_ESM.xlsx]

## Sheet: Table S3
Table S3. List of B. rapa diffrentially expressed genes in at least one condition
Feature_TID	Feature_GID	Transcript_Locus	Trancript_Length	WC30/WF30.fc	WC30/WF30.raw.pval	WC180/WF180.fc	WC180/WF180.raw.pval	F30/WF30.fc	F30/WF30.raw.pval	F180/WF180.fc	F180/WF180.raw.pval	C30/WC30.fc	C30/WC30.raw.pval	C180/WC180.fc	C180/WC180.raw.pval	C30/F30.fc	C30/F30.raw.pval	C180/F180.fc	C180/F180.raw.pval	F180/F30.fc	F180/F30.raw.pval	C180/C30.fc	C180/C30.raw.pval
Bra000001	Bra000001	A03:8794511-8797095	1515	1.40751	0.268633	1.26499	0.45811	2.01045	0.0238692	2.98475	0.000432577	1.59382	0.12834	1.99826	0.0255794	1.11583	0.720786	-1.18078	0.58445	1.06013	0.848175	-1.24282	0.476761
Bra000004	Bra000004	A03:8816858-8817232	375	-1.09748	0.714273	-1.02404	0.912091	-1.88619	0.0346849	-2.0937	0.00128873	-2.9731	0.00182341	-1.72929	0.0173403	-1.72991	0.154088	1.1823	0.491955	2.11339	0.0124056	4.32246	1.98218e-05
Bra000007	Bra000007	A03:8823497-8824207	711	1.17399	0.554506	1.25333	0.410939	1.50634	0.131563	-2.17767	0.00539711	1.09639	0.734996	-1.78495	0.0365322	-1.17029	0.563372	1.52908	0.13229	-5.7839	2.75252e-10	-3.23219	2.17969e-05
Bra000011	Bra000011	A03:8842732-8843775	1044	1.0474	0.803369	-1.09836	0.613396	-4.15663	6.47872e-13	-1.03512	0.852316	-2.73268	1.79306e-07	-1.67167	0.00623896	1.59318	0.0226778	-1.77379	0.00225132	4.78056	2.74282e-15	1.69165	0.00682531
Bra000012	Bra000012	A03:8855368-8857389	2022	1.30299	0.206646	1.34718	0.160843	-1.98802	0.00154847	-2.47849	3.85726e-05	-1.78364	0.00663881	-2.92608	1.02656e-06	1.45229	0.0906715	1.14111	0.561717	-1.81829	0.00803752	-2.31416	0.000162385
Bra000013	Bra000013	A03:8860638-8865526	2016	1.14975	0.430369	-1.15713	0.414259	1.02714	0.88144	-2.0275	0.000105049	-1.16463	0.39557	-2.32261	7.28395e-06	-1.04043	0.827533	-1.32556	0.140446	-2.10678	5.26376e-05	-2.68414	1.72434e-07
Bra000015	Bra000015	A03:8871535-8872845	1311	1.0344	0.890582	1.23002	0.39975	1.84062	0.0130559	1.08022	0.753635	3.57778	2.12601e-07	2.65322	7.14324e-05	2.01065	0.00446827	3.02114	6.8032e-06	-1.89633	0.00923192	-1.26206	0.343257
Bra000017	Bra000017	A03:8887864-8888097	234	-1.50578	0.10908	-1.30695	0.295379	-2.63473	0.000168168	1.61598	0.0598528	-1.62605	0.0591521	1.70186	0.0375707	1.07607	0.777657	-1.24099	0.39698	3.40831	1.88892e-06	2.55229	0.000269769
Bra000018	Bra000018	A03:8889891-8891742	948	-1.08204	0.668275	-1.20016	0.323158	1.00482	0.979193	2.17257	2.47905e-05	-1.17701	0.377156	3.06763	1.16663e-09	-1.27971	0.181926	1.17649	0.375875	1.52465	0.021943	2.29547	6.48913e-06
Bra000024	Bra000024	A03:8912612-8914401	1281	1.78583	0.0434188	1.7085	0.0650127	1.52006	0.149664	-1.95219	0.0271777	1.21219	0.499469	-3.97336	6.61792e-06	1.42413	0.220383	-1.19129	0.582168	-3.46024	3.83485e-05	-5.87048	7.15591e-09
Bra000026	Bra000026	A03:8917179-8919098	1023	-2.85236	0.00171637	-1.47413	0.218212	-1.22054	0.532782	-1.11454	0.725879	1.74932	0.112066	1.97651	0.0296224	-1.33593	0.391401	1.49438	0.191182	1.13576	0.691891	2.26739	0.0117062
Bra000027	Bra000027	A03:8920238-8923637	1755	-1.45409	0.251707	-1.56032	0.177331	1.54897	0.177131	1.81875	0.06487	1.7298	0.0946831	2.03575	0.0307873	-1.30208	0.417437	-1.394	0.304246	-1.02664	0.935135	-1.09911	0.771793
Bra000028	Bra000028	A03:8927070-8927825	756	1.3204	0.0929917	1.06018	0.724116	-1.85926	0.000194309	-1.4557	0.0235089	-1.49002	0.0161581	-2.18009	2.74204e-06	1.6476	0.00275292	-1.41261	0.0379086	1.29978	0.115667	-1.79062	0.000467901
Bra000029	Bra000029	A03:8929057-8932540	891	-1.09537	0.6917	1.79865	0.0108729	35.1746	2.86043e-62	1.52398	0.0689314	25.3941	4.88917e-50	2.35435	7.6391e-05	-1.51724	0.0376728	2.77868	2.67025e-06	-31.0722	1.40495e-58	-7.37017	2.61029e-22
Bra000031	Bra000031	A03:8939197-8939799	603	2.67658	0.00355292	1.70333	0.135221	1.17992	0.62658	1.27096	0.503739	-1.01501	0.964716	1.60497	0.174812	2.23491	0.0177045	2.15097	0.0290065	-5.05527	3.28819e-06	-5.25255	1.19944e-06
Bra000033	Bra000033	A03:8941848-8945170	1884	-1.39164	0.395815	1.79466	0.146668	34.7991	6.81522e-25	7.34854	1.4206e-07	46.0904	3.87607e-26	22.3901	5.3002e-19	-1.05072	0.874691	5.46811	1.22004e-07	-8.53684	2.33829e-11	-1.48585	0.207236
Bra000034	Bra000034	A03:8950388-8952484	960	-1.46178	0.0337168	-1.29098	0.15183	1.04554	0.803165	1.16533	0.388546	-1.0035	0.98457	2.24277	5.48288e-06	-1.5337	0.0179157	1.49079	0.0240159	1.24059	0.226849	2.83652	5.97861e-09
Bra000036	Bra000036	A03:8966374-8967776	690	1.2644	0.133489	1.17004	0.315864	1.07566	0.64198	-2.60863	1.32393e-09	1.10734	0.514564	-2.86562	2.86536e-11	1.30164	0.0930416	1.06511	0.692957	-2.97437	5.95256e-12	-3.63489	3.57231e-16
Bra000037	Bra000037	A03:8968571-8971517	2301	-1.01442	0.922205	-1.07999	0.599	1.10505	0.496552	-2.06207	8.67226e-07	-1.14413	0.36091	-3.4193	1.6439e-16	-1.28254	0.0920262	-1.79082	0.000100981	-1.88234	1.84523e-05	-2.62833	1.13368e-10
Bra000039	Bra000039	A03:8988703-8993265	1599	1.1408	0.68857	-1.47094	0.252849	-1.13074	0.714091	-1.60568	0.160968	-1.20613	0.574413	-1.59381	0.186564	1.06948	0.843539	-1.46006	0.283942	-1.62252	0.157667	-2.53358	0.00810376
Bra000042	Bra000042	A03:9004601-9005799	768	1.6056	0.109847	-1.8245	0.0409082	-1.26009	0.450679	-1.96545	0.0216212	-1.10477	0.73705	-4.628	2.5439e-06	1.83134	0.0488052	-4.29611	7.63159e-06	1.39838	0.273443	-5.62624	1.22657e-07
Bra000043	Bra000043	A03:9008208-9010496	1374	-1.18386	0.388553	-1.03276	0.867682	5.3132	3.57549e-18	2.09693	0.000112583	5.26248	9.40217e-18	2.92082	2.28686e-08	-1.19527	0.347556	1.34872	0.115449	-1.89681	0.000752715	-1.17662	0.391867
Bra000044	Bra000044	A03:9013447-9019414	3876	1.05537	0.826181	1.30779	0.274309	1.23498	0.390349	-1.66731	0.0382138	1.24361	0.374754	1.25551	0.353078	1.06274	0.804593	2.73763	4.3104e-05	-2.25817	0.00096715	1.14076	0.5914
Bra000045	Bra000045	A03:9021983-9024777	1062	2.39375	0.0187371	2.02604	0.0589564	1.07836	0.839322	-1.74061	0.141203	-1.23783	0.565424	-2.29058	0.0269209	1.79331	0.116344	1.53959	0.252852	-5.77794	2.97841e-06	-6.73014	3.41715e-07
Bra000046	Bra000046	A03:9038250-9039385	885	-1.33263	0.268368	-1.54884	0.0840323	-2.07985	0.00657544	2.11656	0.00269587	-1.95352	0.0150302	2.09473	0.0034423	-1.25169	0.430612	-1.56498	0.0725724	9.14009	7.88335e-17	7.31035	1.70242e-13
Bra000047	Bra000047	A03:9042898-9044487	885	1.18983	0.091101	1.11652	0.284011	1.00608	0.95316	-2.19954	2.5012e-14	-1.00536	0.958589	-2.02074	1.00116e-11	1.17633	0.115982	1.21531	0.0605346	-2.07724	1.79067e-12	-2.01061	1.5091e-11
Bra000052	Bra000052	A03:9077577-9078200	624	-1.02606	0.919274	-1.09644	0.717007	2.83534	3.98003e-05	1.84295	0.0159847	3.26705	3.05755e-06	1.59556	0.0657614	1.123	0.647223	-1.26644	0.351761	-1.76395	0.0251862	-2.50871	0.000287121
Bra000053	Bra000053	A03:9084941-9087353	1224	1.44177	0.155515	1.28382	0.32869	-1.12571	0.665953	-1.13431	0.628184	1.49064	0.114838	1.04778	0.853925	2.41934	0.00107348	1.52582	0.101439	1.16446	0.579399	-1.36166	0.222577
Bra000054	Bra000054	A03:9103927-9105020	714	1.53701	0.209403	2.10424	0.0322305	-1.32086	0.427001	-2.47228	0.0132479	-1.33401	0.40276	-5.27082	5.21807e-06	1.52185	0.233254	-1.01317	0.972672	-3.04375	0.00246001	-4.69316	2.56849e-05
Bra000055	Bra000055	A03:9112184-9114770	1533	1.42639	0.0190381	1.07687	0.625713	1.05736	0.713797	-1.66748	0.000796663	-1.08678	0.583106	-1.91285	2.18602e-05	1.24129	0.155662	-1.06526	0.680246	-1.86902	4.24979e-05	-2.4714	3.23406e-09
Bra000056	Bra000056	A03:9116591-9117259	669	1.3894	0.0758293	1.10864	0.582205	17.1641	9.87951e-54	1.0624	0.746697	5.85996	7.62999e-22	1.5146	0.0261491	-2.10814	4.61749e-05	1.58051	0.0141712	-26.0141	2.16452e-69	-7.80752	8.79318e-29
Bra000057	Bra000057	A03:9118257-9119962	1467	1.12499	0.604323	1.15108	0.547296	2.08434	0.00114912	-1.71421	0.0254466	1.77745	0.0108996	-1.61156	0.0463769	-1.04238	0.853354	1.2244	0.412049	-5.29531	1.75415e-12	-4.14901	1.53009e-09
Bra000059	Bra000059	A03:9127404-9129415	1047	3.53095	0.0739564	3.82237	0.057707	1.2287	0.770822	-2.85661	0.139301	1.12609	0.866315	-3.65925	0.0663792	3.23609	0.0964316	2.98395	0.123669	-4.61044	0.0313299	-5.00003	0.0227483
Bra000060	Bra000060	A03:9134242-9136620	1431	1.37605	0.391278	2.11377	0.0443852	-2.58578	0.0108504	1.16053	0.689277	-1.46751	0.303103	-2.47683	0.0148574	2.42463	0.0175859	-1.35987	0.409137	3.30782	0.00133625	1.00323	0.993098
Bra000063	Bra000063	A03:9146901-9147540	426	-1.04032	0.848526	1.11384	0.600535	3.80447	5.31622e-11	-1.34339	0.154928	3.74297	1.07792e-10	1.28684	0.218601	-1.05741	0.781343	1.92551	0.00152148	-4.72907	3.52224e-14	-2.32266	3.23219e-05
Bra000064	Bra000064	A03:9149020-9150925	1422	1.18828	0.356564	1.39636	0.0744573	23.1103	2.36249e-63	1.22362	0.280968	14.0411	2.2725e-45	3.07868	1.79791e-09	-1.38511	0.0809616	3.51331	1.80579e-11	-21.7321	5.73794e-61	-4.4658	1.11607e-15
Bra000065	Bra000065	A03:9151332-9152037	549	1.51489	0.0637717	1.2075	0.401615	-1.075	0.748005	-4.22666	3.18782e-10	-1.18102	0.458181	-7.51723	4.70566e-18	1.37889	0.153907	-1.4729	0.102503	-4.84312	6.41017e-12	-9.8362	1.00119e-22
Bra000075	Bra000075	A03:9185202-9187020	717	1.05334	0.820151	1.00772	0.973608	1.8275	0.00817999	-2.0856	0.00198123	1.99988	0.0023389	-1.48509	0.0938035	1.1527	0.531573	1.41521	0.149781	-5.6342	2.07425e-13	-4.58911	6.23362e-11
Bra000079	Bra000079	A03:9197103-9197811	591	-1.41125	0.197797	1.55263	0.100224	-1.18564	0.525242	-1.95	0.0136514	1.07078	0.79943	-1.81188	0.0268517	-1.1116	0.69485	1.67099	0.0587305	-2.45798	0.000917086	-1.32329	0.299558
Bra000080	Bra000080	A03:9202914-9203619	588	-1.6464	0.0870939	1.44392	0.207226	-1.10945	0.721503	-2.36047	0.00339628	1.20865	0.516759	-3.30301	4.60455e-05	-1.22779	0.482579	1.03189	0.915293	-3.0667	0.000133779	-2.42055	0.00263979
Bra000087	Bra000087	A03:9223225-9225192	1575	-2.88736	0.0316553	-1.50818	0.340467	1.54651	0.32425	-1.25738	0.590512	2.71696	0.04901	1.13699	0.769954	-1.6435	0.278203	-1.05494	0.901851	-1.12001	0.795203	1.39097	0.46863
Bra000090	Bra000090	A03:9234531-9236318	948	1.7534	0.095523	1.26398	0.48717	1.06549	0.850689	-6.72291	1.83652e-08	-1.08337	0.812116	-8.6805	1.81812e-10	1.519	0.214761	-1.02152	0.950119	-14.5159	2.7577e-15	-22.5242	3.85996e-20
Bra000091	Bra000091	A03:9238397-9239801	960	1.65812	0.130844	1.29466	0.441744	1.01589	0.962501	-4.55987	8.20876e-06	-1.09974	0.776393	-10.1652	1.91634e-11	1.48414	0.239179	-1.7219	0.120366	-7.1603	7.18275e-09	-18.2985	3.78892e-17
Bra000092	Bra000092	A03:9240319-9243435	1413	1.56062	0.0735684	1.21722	0.429848	-1.38229	0.194361	-3.81588	9.09347e-08	-1.18485	0.49547	-6.09967	6.65192e-13	1.82069	0.0163406	-1.31323	0.28184	-3.12033	5.83506e-06	-7.46065	1.40668e-15
Bra000093	Bra000093	A03:9243821-9244405	585	1.38449	0.479727	1.42863	0.446878	130.149	9.23724e-28	-5.91573	0.00195386	114.67	8.70078e-27	1.46179	0.407514	1.21982	0.642069	12.3542	8.70756e-06	-950.111	4.51244e-35	-93.8114	7.09986e-25
Bra000094	Bra000094	A03:9245181-9247831	1290	1.13217	0.612804	1.48683	0.110842	2.30482	0.000520365	-1.03353	0.897087	2.75055	2.00693e-05	-2.00889	0.00721398	1.35112	0.195479	-1.30728	0.313085	-2.86949	1.79906e-05	-5.06837	1.48572e-10
Bra000098	Bra000098	A03:9256560-9257656	930	1.32704	0.347727	1.24066	0.473961	-2.4742	0.00321569	-1.0695	0.823661	-1.12694	0.692284	-1.22732	0.496741	2.91352	0.00051878	1.08112	0.796042	2.61916	0.00173939	-1.02892	0.924891
Bra000102	Bra000102	A03:9269351-9271397	1101	-1.01578	0.954977	-1.07681	0.789378	1.21844	0.476309	1.83828	0.0278659	1.33146	0.302059	1.07956	0.782336	1.07578	0.792364	-1.8336	0.0285551	2.15327	0.00564514	1.09162	0.751868
Bra000105	Bra000105	A03:9278403-9280902	1701	1.46206	0.197206	2.7488	0.00191657	1.82355	0.0417019	1.87357	0.0567317	1.9782	0.0198744	1.73156	0.072525	1.58605	0.115938	2.54046	0.0025996	-7.25749	9.49388e-11	-4.53097	3.64191e-07
Bra000108	Bra000108	A03:9292400-9295663	2217	1.12659	0.53482	-1.2458	0.235641	-1.35544	0.129397	-2.07338	0.000103391	-2.08566	0.000338014	-6.42821	1.44535e-18	-1.36583	0.143403	-3.8624	2.60081e-10	1.51154	0.0390803	-1.87087	0.00554592
Bra000111	Bra000111	A03:9324457-9327238	867	1.45277	0.270932	1.1969	0.596216	-1.33316	0.397083	-6.79487	1.81102e-08	-1.30597	0.431459	-11.0985	1.7351e-12	1.48301	0.245956	-1.36467	0.363811	-4.25063	2.16284e-05	-8.6025	2.88213e-10
Bra000119	Bra000119	A03:9376889-9379183	2295	-1.66511	0.0713262	-1.69722	0.0557274	-3.51962	4.66345e-05	-2.67441	0.000462478	-1.72772	0.0744633	-2.44151	0.00253173	1.22343	0.542306	-1.54943	0.144084	1.95406	0.0333872	1.03083	0.923584
Bra000120	Bra000120	A03:9383737-9388847	2469	1.32143	0.00609549	1.08611	0.416607	1.0163	0.873844	-2.18483	1.85954e-14	-1.02923	0.776892	-2.26612	1.11754e-15	1.26331	0.0218086	1.04715	0.652905	-2.15611	5.54325e-14	-2.60119	8.07838e-21
Bra000121	Bra000121	A03:9389299-9393618	780	1.27878	0.490142	-1.12163	0.744676	1.78565	0.104749	1.60335	0.15925	1.15706	0.684012	-1.11522	0.76507	-1.20683	0.600989	-2.00557	0.0458126	1.188	0.611513	-1.39886	0.362039
Bra000122	Bra000122	A03:9402385-9405670	1653	-1.33646	0.293	-1.45078	0.177719	5.99854	7.85452e-11	6.50269	1.09047e-11	7.30637	5.36825e-13	15.4223	3.35374e-23	-1.09724	0.736051	1.63476	0.0741407	-1.20129	0.505259	1.49317	0.145262
Bra000124	Bra000124	A03:9431075-9433255	1803	-1.07529	0.593098	-1.13339	0.356898	1.62921	0.000325259	2.72057	1.62588e-13	1.94687	9.32562e-07	4.11026	2.12378e-25	1.11131	0.436953	1.333	0.0338859	1.5932	0.000596108	1.91102	1.78802e-06
Bra000125	Bra000125	A03:9443907-9446069	1452	1.8928	0.115675	1.58384	0.257487	1.66644	0.213188	-4.82847	0.000490955	1.23457	0.599813	-4.78905	0.000309361	1.40227	0.40538	1.59687	0.326628	-7.34422	1.0151e-05	-6.44921	1.78051e-05
Bra000128	Bra000128	A03:9467686-9470304	2385	-2.25954	0.0318635	-1.02876	0.93614	2.09176	0.0287768	2.96118	0.00107987	2.60041	0.0137283	5.10201	8.70902e-07	-1.81757	0.0846174	1.6748	0.0939883	1.29934	0.415873	3.95528	3.75435e-05
Bra000132	Bra000132	A03:9489985-9492826	921	-1.65889	0.045103	-1.57964	0.0705779	4.21395	1.16854e-08	3.74137	1.69267e-07	3.85785	8.95621e-08	6.30761	3.04073e-13	-1.81202	0.0183601	1.06727	0.796106	-1.44806	0.141752	1.33552	0.25105
Bra000134	Bra000134	A03:9495453-9496975	1374	-1.07931	0.756629	1.16536	0.534503	2.176	0.00156782	-1.02155	0.931061	2.4932	0.000204464	1.0694	0.785287	1.06158	0.807802	1.27309	0.327106	-2.53338	0.000158512	-2.11248	0.00235926
Bra000136	Bra000136	A03:9500670-9506331	4212	-1.1924	0.451017	-1.09151	0.707357	2.45132	0.00011969	1.09238	0.704649	2.77653	1.20025e-05	1.29653	0.265481	-1.05273	0.825369	1.08738	0.7193	-1.87672	0.00689209	-1.63945	0.0338725
Bra000138	Bra000138	A03:9515220-9517730	2511	-1.2763	0.325638	-2.07663	0.00252738	-1.28937	0.321215	-1.36752	0.183752	-1.36268	0.248929	1.03875	0.879919	-1.34887	0.277938	-1.46189	0.12182	1.66279	0.0453915	1.53424	0.110028
Bra000140	Bra000140	A03:9521674-9523552	909	-1.11264	0.5523	1.29184	0.158588	29.3209	3.19801e-82	1.61619	0.00786764	12.3959	6.43607e-46	1.71067	0.00274363	-2.63181	2.31211e-08	1.36735	0.0792098	-27.1835	1.05173e-78	-7.55387	1.15336e-30
Bra000141	Bra000141	A03:9536910-9538685	1182	-1.22303	0.496501	-1.52679	0.151403	14.4136	1.158e-19	1.70904	0.0682589	13.2058	2.02883e-18	2.46187	0.00223328	-1.33488	0.323793	-1.0599	0.84295	-5.05256	3.25983e-08	-4.01175	2.17072e-06
Bra000142	Bra000142	A03:9540176-9541678	498	1.50815	0.173114	-1.39918	0.266796	-1.55901	0.153215	1.44963	0.214742	-1.12097	0.705783	2.6826	0.00103754	2.09749	0.0174928	1.3226	0.347528	3.1444	0.000204538	1.98273	0.0229532
Bra000144	Bra000144	A03:9554121-9556314	1428	2.04982	0.0148734	1.74984	0.0576273	-1.05521	0.855314	-3.20668	7.70015e-05	-1.08452	0.783072	-3.9423	3.24982e-06	1.99442	0.0191573	1.42333	0.231049	-7.42211	1.03886e-11	-10.4001	1.92978e-15
Bra000145	Bra000145	A03:9557389-9560601	2037	1.17336	0.425727	-1.15629	0.470058	-1.23433	0.296481	-2.25699	5.55773e-05	-1.23419	0.295855	-3.76975	8.96151e-11	1.1735	0.428858	-1.93131	0.00136635	-1.77624	0.00461635	-4.02565	1.09361e-11
Bra000147	Bra000147	A03:9571542-9574300	1149	1.1037	0.346535	-1.00934	0.930591	-2.04912	5.03758e-10	1.26714	0.0243401	-2.26593	1.06295e-12	1.01649	0.879011	-1.0019	0.987824	-1.25822	0.0300751	2.37816	4.97738e-14	1.89369	3.90313e-08
Bra000149	Bra000149	A03:9578363-9581216	1206	1.45028	0.083278	1.3131	0.20451	-1.05598	0.799745	-1.38253	0.131461	-1.19294	0.411177	-2.36309	6.23856e-05	1.28378	0.244725	-1.30169	0.219771	-1.54617	0.0424649	-2.58378	9.92567e-06
Bra000154	Bra000154	A03:9619397-9623571	1968	1.30657	0.314149	-1.00006	0.999829	-1.17265	0.549171	-1.21928	0.456138	-1.38826	0.217134	-3.16005	1.62526e-05	1.10365	0.710842	-2.59189	0.000360148	-1.60658	0.0747956	-4.59566	1.09948e-08
Bra000155	Bra000155	A03:9623979-9625862	1302	-1.0583	0.755273	-1.18886	0.338273	-2.00382	0.0002779	-1.35852	0.090508	-1.82486	0.00162706	-1.55548	0.0169944	1.03757	0.853591	-1.36122	0.0963112	1.83552	0.00155214	1.29961	0.175997
Bra000156	Bra000156	A03:9626079-9628687	1773	1.2097	0.136578	1.36365	0.0154018	-4.44814	2.88567e-29	1.50486	0.00139702	-2.36522	2.99746e-11	-1.07264	0.583571	2.27501	9.79901e-10	-1.18372	0.186963	6.06832	4.9036e-42	2.2534	3.66662e-10
Bra000158	Bra000158	A03:9638443-9639717	1275	1.16764	0.756946	2.2134	0.113214	31.5989	5.23931e-12	1.31296	0.587454	13.1096	2.73015e-07	1.54625	0.384354	-2.06431	0.147424	2.60668	0.0559624	-83.3193	1.06338e-18	-15.484	4.4247e-08
Bra000160	Bra000160	A03:9653633-9655566	1365	1.5256	0.258993	-1.47202	0.293487	1.25962	0.543997	-4.1133	0.000205004	1.19445	0.633503	-2.39011	0.023122	1.44668	0.329733	1.16912	0.693135	-2.2431	0.0382784	-2.77563	0.00802609
Bra000164	Bra000164	A03:9672707-9675357	1830	1.31339	0.0518144	-1.01941	0.891862	-1.68851	0.000472821	-1.75052	0.00010964	-1.65947	0.00048693	-2.3592	1.12214e-08	1.33638	0.0606721	-1.37387	0.038479	1.0317	0.838824	-1.77959	0.00019305
Bra000167	Bra000167	A03:9696057-9699395	774	-1.16407	0.597194	-1.43027	0.188975	15.4906	5.63579e-24	1.98073	0.0101603	15.5836	2.44954e-23	2.54487	0.000543793	-1.15713	0.573218	-1.11321	0.684027	-3.42031	2.40132e-06	-3.2905	5.41579e-06
Bra000171	Bra000171	A03:9722482-9724438	1254	1.45123	0.0448295	1.50389	0.027902	-1.63102	0.00933505	-1.20079	0.325917	-2.0714	0.00010097	-2.64369	2.00572e-07	1.1427	0.482243	-1.46395	0.0422599	1.41947	0.0631064	-1.17851	0.38487
Bra000184	Bra000184	A03:9792566-9793204	639	-1.33622	0.422612	-1.08969	0.811916	-3.01079	0.00240005	1.96679	0.0607974	-1.73872	0.127233	1.67564	0.15261	1.2959	0.476794	-1.27903	0.495021	9.15468	1.03685e-09	5.5232	2.38246e-06
Bra000194	Bra000194	A03:9830950-9832426	774	-1.1294	0.770406	1.05489	0.898562	-3.96899	0.00140223	5.6941	2.85061e-05	-4.57237	0.00049699	4.81466	0.00015698	-1.30109	0.559035	-1.12112	0.781509	15.8076	1.30767e-10	18.3453	2.0241e-11
Bra000197	Bra000197	A03:9843999-9845641	1029	1.35573	0.183995	-1.1794	0.474385	-1.36252	0.187559	-2.57235	6.13902e-05	-1.24991	0.333946	-2.63755	5.5983e-05	1.47787	0.0985983	-1.20929	0.439089	-1.73903	0.0214852	-3.10797	2.6684e-06
Bra000198	Bra000198	A03:9849550-9851598	1059	-1.20785	0.0198408	-1.04309	0.60225	-1.83681	4.1992e-13	1.48615	7.62581e-07	-1.64563	3.97548e-09	1.26407	0.00374628	-1.08214	0.366065	-1.22635	0.0107694	2.68536	2.38378e-32	2.36958	1.06479e-24
Bra000203	Bra000203	A03:9871191-9872754	1023	-1.13331	0.801186	1.08087	0.876172	2.89066	0.0316664	-1.01218	0.980656	3.83384	0.00660605	2.37945	0.0804119	1.17027	0.749198	2.60319	0.053729	-3.84545	0.00658755	-1.72873	0.265967
Bra000206	Bra000206	A03:9895145-9896358	1017	1.59833	0.0690439	1.01534	0.953115	-1.74943	0.0382754	-2.95129	5.54295e-05	-2.35446	0.00124399	-3.33035	1.04009e-05	1.18761	0.534653	-1.11139	0.707987	-1.44378	0.187852	-1.90564	0.021293
Bra000209	Bra000209	A03:9902282-9905255	1968	1.31859	0.160884	1.05971	0.771066	-1.18461	0.397612	-2.00386	0.000608731	-1.27276	0.224761	-3.08193	5.82298e-08	1.22727	0.309912	-1.45134	0.0773093	-2.04112	0.00048591	-3.63563	5.54895e-10
Bra000211	Bra000211	A03:9912511-9914826	1527	1.14741	0.59115	-1.17688	0.525203	1.17261	0.534063	1.26769	0.354511	1.44684	0.149002	3.18992	5.93495e-06	1.41575	0.174548	2.13813	0.00299089	-1.42558	0.166249	1.05939	0.82164
Bra000214	Bra000214	A03:9947921-9948464	450	1.11078	0.644073	1.25618	0.317147	10.3869	6.64534e-25	1.05877	0.802264	7.52105	6.48287e-19	1.98142	0.00266334	-1.24331	0.337034	2.35086	0.000173918	-18.755	5.12581e-38	-6.4167	2.71958e-16
Bra000216	Bra000216	A03:9960273-9960698	426	-2.37209	0.001515	1.0984	0.725797	-2.71378	0.000299401	-1.36608	0.244866	1.13464	0.648548	1.13609	0.633335	1.29808	0.352934	1.7047	0.0466477	2.7994	0.000193389	3.67632	1.84065e-06
Bra000217	Bra000217	A03:9962399-9965269	1563	1.22732	0.444874	1.08758	0.755985	1.09222	0.742817	-2.01566	0.0100879	-1.04847	0.860101	-3.63007	3.11146e-06	1.07174	0.796938	-1.65591	0.0703461	-3.68941	1.6003e-06	-6.54765	9.82424e-12
Bra000222	Bra000222	A03:10000845-10002911	1038	1.76168	0.109608	1.20737	0.597432	-1.52805	0.23454	-3.62227	0.00041129	-1.32414	0.427954	-3.13894	0.0015958	2.03297	0.0468396	1.39328	0.369745	-4.26222	7.17796e-05	-6.21913	4.33386e-07
Bra000225	Bra000225	A03:10024744-10026120	1206	1.54766	0.116301	-1.02541	0.92818	-7.95841	1.03014e-09	-4.27826	7.03102e-07	-3.45433	2.13833e-05	-4.05495	2.23567e-06	3.56564	0.000292091	1.02893	0.926642	2.33453	0.0158755	-1.48442	0.201245
Bra000227	Bra000227	A03:10045621-10045995	375	-1.30572	0.315326	1.01056	0.968412	3.88046	3.22462e-07	1.31442	0.302489	5.21369	4.9805e-10	1.1693	0.555299	1.02899	0.914189	-1.11236	0.687971	-1.04472	0.868953	-1.19579	0.500116
Bra000231	Bra000231	A03:10072134-10073879	978	1.54533	0.057748	-1.11628	0.634183	1.13091	0.600378	1.23887	0.34865	-1.36042	0.185105	-2.62906	9.06598e-05	1.00443	0.985157	-3.63581	1.29394e-07	1.3046	0.253254	-2.79926	3.61656e-05
Bra000234	Bra000234	A03:10084947-10087601	1536	1.46412	0.00465645	1.25255	0.0947823	1.13409	0.350696	-1.78681	1.69886e-05	1.12598	0.378458	-1.5395	0.00137693	1.45365	0.00552784	1.45376	0.00558729	-2.17287	8.98846e-09	-2.17271	8.70054e-09
Bra000237	Bra000237	A03:10106365-10108859	1392	1.34524	0.263254	1.46023	0.153712	-1.3864	0.228678	-2.4813	0.000898425	-1.00709	0.978811	-4.33397	1.18334e-07	1.85191	0.0235612	-1.19615	0.529508	-1.83936	0.0287513	-4.07447	4.55567e-07
Bra000243	Bra000243	A03:10132510-10132896	387	1.08288	0.541749	1.50246	0.00217577	-5.80406	2.87967e-25	1.75052	2.14566e-05	-3.08402	2.38773e-14	1.31398	0.035047	2.03796	9.89287e-05	1.12778	0.349261	7.49983	6.42206e-33	4.15032	2.98147e-22
Bra000250	Bra000250	A03:10159161-10160165	1005	1.18868	0.490271	1.23851	0.386184	-2.3646	0.00342931	-2.72675	0.000247472	-1.45589	0.156403	-2.67616	0.000248048	1.9306	0.0318664	1.26193	0.428014	1.00149	0.996214	-1.5276	0.137346
Bra000251	Bra000251	A03:10165071-10166681	807	1.53195	0.063725	1.12787	0.601496	-1.5348	0.0745728	-1.4814	0.0920079	-1.24871	0.337687	-2.1922	0.000925316	1.88293	0.00886915	-1.31204	0.257253	1.20087	0.449871	-2.05724	0.00257233
Bra000252	Bra000252	A03:10169114-10169932	819	-1.57757	0.237497	-1.67225	0.171597	19.1562	5.35873e-16	4.80184	1.43816e-05	17.4468	2.56379e-14	5.66232	2.78093e-06	-1.73214	0.119743	-1.41812	0.325523	-2.68206	0.00521519	-2.19583	0.0268099
Bra000261	Bra000261	A03:10245344-10248875	2394	-2.01164	0.0389089	-1.05502	0.874116	2.39585	0.0096909	2.29837	0.0137356	3.02515	0.00107361	4.18078	2.27684e-05	-1.59317	0.167988	1.72416	0.106416	-1.04819	0.889112	2.62061	0.0043267
Bra000267	Bra000267	A03:10270533-10273013	2019	-1.47988	0.0312319	-1.01688	0.926613	-1.7663	0.00181665	-1.38778	0.0715359	-1.55506	0.0157866	-1.05273	0.77745	-1.30289	0.149029	1.29638	0.153649	1.36388	0.0891282	2.30365	4.96259e-06
Bra000268	Bra000268	A03:10273603-10275197	789	1.32431	0.074338	1.35881	0.0514554	-1.07854	0.631241	-1.82732	0.000130464	-1.0734	0.652784	-2.22198	4.03581e-07	1.33065	0.0698283	1.11746	0.481323	-1.7962	0.000203553	-2.13887	1.40908e-06
Bra000269	Bra000269	A03:10284817-10285350	534	-1.43572	0.331357	-1.08543	0.860532	-1.11346	0.775968	3.23299	0.00388149	2.42277	0.0168576	3.30908	0.00457745	1.87896	0.0931629	-1.06047	0.8684	1.31007	0.471342	-1.52097	0.237611
Bra000282	Bra000282	A03:10344819-10346797	819	-1.40258	0.390075	-2.22157	0.0419308	10.6374	1.06823e-09	6.06891	3.0278e-06	7.42589	2.87784e-07	27.2905	2.2029e-17	-2.00916	0.0697562	2.02414	0.0660101	-1.11738	0.772531	3.6396	0.000776125
Bra000283	Bra000283	A03:10351025-10352836	1242	-1.16432	0.476355	1.36372	0.14573	-2.62565	7.54403e-06	-1.15049	0.511369	-2.40563	4.75644e-05	-1.71918	0.0111581	-1.06676	0.766649	-1.09576	0.66877	2.52684	1.71984e-05	2.45995	3.05048e-05
Bra000289	Bra000289	A03:10379174-10380650	888	-1.54717	0.101292	-2.21956	0.00294798	2.38125	0.000905317	2.70626	0.000125773	1.98558	0.0102986	13.5788	6.4257e-23	-1.85548	0.0185238	2.26061	0.00144137	1.29188	0.321672	5.41881	8.18066e-11
Bra000290	Bra000290	A03:10381482-10382205	642	1.15124	0.706097	-1.29714	0.486869	-1.74573	0.151691	1.22965	0.576478	-1.59274	0.224165	-2.85931	0.00810797	1.26182	0.558766	-4.5607	0.000112776	2.64357	0.0118516	-2.1769	0.0543213
Bra000292	Bra000292	A03:10400937-10404361	2724	-1.38753	0.153648	-1.38307	0.162318	2.19548	0.00043101	1.4268	0.114795	1.07064	0.773361	-1.87578	0.0113903	-2.84531	6.01371e-06	-3.7016	6.6372e-08	-1.69721	0.0171973	-2.20798	0.00157454
Bra000293	Bra000293	A03:10406423-10410776	2847	-1.11574	0.329048	1.04273	0.709268	-1.05361	0.64258	1.45478	0.000813423	-1.00206	0.985416	1.85033	3.80968e-08	-1.06115	0.599583	1.32624	0.0114327	1.4569	0.000811866	2.05034	1.62992e-10
Bra000297	Bra000297	A03:10421666-10423507	1290	1.29236	0.0569253	-1.05713	0.683832	-1.12017	0.405251	-1.54279	0.00159498	-1.26312	0.0849777	-1.70048	0.000131159	1.14609	0.320402	-1.16518	0.27396	-1.74859	5.22569e-05	-2.33508	1.0104e-09
Bra000299	Bra000299	A03:10434161-10434379	219	1.47742	0.055448	1.57166	0.0332753	2.29348	4.53596e-05	-1.14989	0.519811	2.05597	0.00034479	2.83278	3.66151e-07	1.32442	0.16242	5.11949	6.45296e-15	-5.18943	4.93907e-15	-1.34252	0.141345
Bra000301	Bra000301	A03:10448912-10449536	543	1.66429	0.114757	2.76258	0.0016757	-2.09946	0.0227747	-2.41626	0.00685383	-3.20518	0.000337796	-6.57326	7.56021e-09	1.09015	0.792222	1.0155	0.96269	-1.60185	0.15109	-1.7196	0.0986493
Bra000303	Bra000303	A03:10451870-10453963	1143	1.53009	0.117527	1.11042	0.700165	-1.08066	0.777927	-4.76394	3.40987e-08	-1.01723	0.949901	-3.66711	3.50804e-06	1.6255	0.0774898	1.44254	0.207524	-3.80734	2.81896e-06	-4.29022	2.10796e-07
Bra000304	Bra000304	A03:10454215-10455881	966	1.04179	0.72325	1.1319	0.286139	-2.10683	1.70248e-09	-1.25845	0.050255	-1.85958	3.50337e-07	-1.68381	1.19395e-05	1.1803	0.200506	-1.18208	0.164129	1.55266	0.000438986	1.11285	0.391383
Bra000307	Bra000307	A03:10474397-10477937	2730	1.18089	0.415822	1.33838	0.149821	1.17695	0.429925	-1.6253	0.018235	-1.13964	0.527244	-5.85964	5.73839e-16	-1.13584	0.541859	-2.69376	7.70867e-06	-1.5374	0.0388685	-3.6461	5.70716e-09
Bra000308	Bra000308	A03:10484083-10488624	3075	1.1942	0.280066	1.44514	0.0243239	-1.01338	0.936457	-1.43557	0.029174	-1.25151	0.177691	-3.80404	3.98436e-15	-1.03415	0.842318	-1.83363	0.000432077	-1.29834	0.120188	-2.30204	1.44697e-06
Bra000309	Bra000309	A03:10489011-10489424	279	2.03058	0.0787908	1.42768	0.38568	1.21167	0.636905	-1.44236	0.378754	-1.20394	0.644838	-2.93612	0.0106389	1.39198	0.415791	-1.42584	0.40631	-2.93944	0.0092089	-5.83402	2.65905e-05
Bra000310	Bra000310	A03:10496406-10497525	849	1.04664	0.81209	1.49494	0.0362691	1.51181	0.0311333	1.85771	0.00124453	1.51799	0.0294947	4.71103	5.06115e-16	1.05092	0.795632	3.79105	2.95054e-12	-1.08202	0.68072	3.33392	2.95114e-10
Bra000311	Bra000311	A03:10508139-10509454	807	-1.59142	0.124895	1.04338	0.888456	1.32014	0.358964	2.17169	0.0104268	1.00532	0.986025	1.48225	0.193662	-2.08978	0.0149234	-1.40421	0.262181	1.00311	0.991825	1.49285	0.185731
Bra000312	Bra000312	A03:10518879-10520180	843	1.70816	0.167062	-1.00076	0.998483	-1.01038	0.979801	-5.37033	0.000481573	-1.3505	0.443966	-2.18033	0.0695917	1.27797	0.552359	2.46121	0.0761022	-5.21873	0.000775896	-2.7098	0.021002
Bra000315	Bra000315	A03:10540762-10542219	837	1.28355	0.117764	-1.01915	0.905366	1.10359	0.537523	6.06352	1.04903e-29	1.03222	0.842548	11.4801	4.92089e-53	1.20055	0.253124	1.85773	9.66e-05	6.53101	5.79507e-32	10.1061	9.14342e-48
Bra000317	Bra000317	A03:10544261-10547748	1959	-1.56892	0.0556104	-1.36196	0.187754	-1.13241	0.597324	-1.10485	0.670333	-1.44781	0.119863	1.66682	0.0293262	-2.0059	0.00344908	1.35215	0.197614	1.32921	0.226488	3.6052	6.19165e-08
Bra000318	Bra000318	A03:10549218-10551266	1788	1.23745	0.12449	-1.11323	0.443524	-1.96295	8.05524e-06	-1.89967	8.09879e-06	-1.85822	2.22093e-05	-2.46695	2.43227e-09	1.3072	0.089805	-1.44566	0.0173277	1.12735	0.440545	-1.67629	0.0010296
Bra000321	Bra000321	A03:10559423-10561601	1197	1.81636	0.00770088	1.28501	0.263783	-1.02859	0.899934	-2.21562	0.000406859	1.01534	0.945795	-2.83686	3.61231e-06	1.89696	0.00429006	1.0036	0.987289	-3.83232	2.34063e-09	-7.24366	1.32168e-18
Bra000328	Bra000328	A03:10581399-10584306	2688	2.05955	0.0232499	1.88203	0.0478334	-2.79121	0.00170788	-4.20238	1.3497e-05	-3.22576	0.000270598	-16.7325	3.5316e-16	1.78211	0.080286	-2.11563	0.0348437	-1.86163	0.0650144	-7.01888	2.35953e-08
Bra000330	Bra000330	A03:10604311-10605757	1350	-3.03781	0.00421704	-1.06495	0.871301	-1.07427	0.853158	2.81144	0.00759262	1.30491	0.495281	4.41057	0.000127096	-2.16704	0.0468198	1.47311	0.31562	1.49626	0.297627	4.77648	5.61379e-05
Bra000335	Bra000335	A03:10633203-10635095	999	1.279	0.074199	1.10933	0.452607	-1.12176	0.407276	-1.69838	0.000136394	-1.05812	0.682449	-1.88747	4.93216e-06	1.35592	0.0283675	-1.00181	0.989697	-1.62843	0.000470214	-2.21201	1.18631e-08
Bra000336	Bra000336	A03:10635416-10637221	1806	-1.01857	0.850069	1.00487	0.960474	-2.26517	3.44613e-15	1.06058	0.54689	-1.68033	3.28886e-07	1.15284	0.146483	1.32348	0.00939199	1.09228	0.365725	2.20362	3.15384e-14	1.81867	4.01696e-09
Bra000338	Bra000338	A03:10642031-10643773	1047	-1.07828	0.757579	-1.34885	0.220034	-1.01167	0.962236	-2.2955	0.000713928	-1.05863	0.816703	-2.15615	0.0019691	-1.12833	0.624597	-1.26696	0.343468	-1.85964	0.0120711	-2.08812	0.00315036
Bra000340	Bra000340	A03:10657781-10658194	414	-1.37298	0.482094	-1.21599	0.667327	1.27168	0.593155	5.99599	6.33414e-05	1.55476	0.32947	10.4391	1.78884e-07	-1.12299	0.797224	1.43176	0.416826	3.28837	0.00770151	5.28724	0.000193948
Bra000342	Bra000342	A03:10664903-10666108	1206	1.09627	0.840181	1.21057	0.675037	-11.6432	7.92851e-08	1.72527	0.231445	-5.55723	0.000170894	-1.69115	0.24908	2.29683	0.0693028	-2.41018	0.0536155	16.9613	5.94579e-10	3.06395	0.0141536
Bra000344	Bra000344	A03:10672410-10674736	1323	-1.49814	0.0925135	-1.24713	0.358936	1.13701	0.592874	3.09474	2.49106e-06	1.29425	0.283955	5.34405	2.95641e-12	-1.31613	0.253559	1.38463	0.173844	1.92817	0.00619638	3.51382	1.64306e-07
Bra000348	Bra000348	A03:10691590-10698295	2313	-1.01194	0.972246	-1.70277	0.163967	1.11113	0.761334	1.05018	0.891711	1.07945	0.826769	1.32528	0.475191	-1.04165	0.908473	-1.34932	0.421057	-1.63216	0.169311	-2.11425	0.0435203
Bra000349	Bra000349	A03:10699427-10699855	429	1.00595	0.961084	1.18843	0.154701	-1.53464	0.00046176	1.26738	0.0506645	-1.54543	0.000371866	1.17962	0.172893	-1.00108	0.993023	1.10614	0.405022	2.20024	1.07778e-10	2.43639	3.02388e-13
Bra000351	Bra000351	A03:10711013-10714550	1335	-1.34577	0.0863647	-1.19593	0.301335	1.89039	0.000233287	2.62576	2.37761e-08	1.82321	0.000525021	3.27831	6.73396e-12	-1.39536	0.0542373	1.04397	0.803359	1.51286	0.0166571	2.20382	4.92324e-06
Bra000352	Bra000352	A03:10721323-10722051	729	1.25976	0.314161	1.20934	0.408494	24.15	3.83029e-44	6.25418	1.17516e-15	22.5894	1.99579e-42	7.55037	9.66329e-19	1.17835	0.470556	1.45997	0.0965387	-4.56098	2.60263e-11	-3.68119	1.01977e-08
Bra000354	Bra000354	A03:10726779-10728642	1431	1.2804	0.286326	-1.98691	0.00260692	1.28059	0.293443	-1.31737	0.219625	1.27556	0.293026	-1.71805	0.0244433	1.27536	0.300773	-2.59124	5.96909e-05	1.34	0.207104	-2.46624	0.000171233
Bra000358	Bra000358	A03:10739192-10739579	285	1.16259	0.56857	1.13935	0.621621	-2.81081	9.43235e-05	-2.50264	0.000526731	-1.73428	0.0372922	-1.75166	0.0340402	1.88424	0.0167497	1.62782	0.0657113	-1.23014	0.434433	-1.42392	0.18164
Bra000359	Bra000359	A03:10741250-10742664	828	1.06936	0.410314	1.17653	0.0494215	1.35633	0.000196616	-1.1625	0.0717023	1.35552	0.000195646	-1.41742	3.31527e-05	1.06873	0.417981	-1.03634	0.674209	-1.96569	4.76078e-16	-2.17713	1.52931e-20
Bra000364	Bra000364	A03:10761143-10761947	588	-1.3185	0.3539	-1.51772	0.163884	5.18267	2.97262e-08	2.73765	0.000713621	5.9943	1.74148e-09	7.07272	5.53059e-11	-1.13998	0.658093	1.70222	0.0725859	-2.49589	0.00201797	-1.28621	0.395245
Bra000366	Bra000366	A03:10780371-10781204	834	-1.44027	0.317053	1.10908	0.777191	-5.21024	9.41666e-06	-1.96108	0.0672191	-10.0287	3.01306e-09	-1.93436	0.0730148	-2.77225	0.0100621	1.12441	0.751408	1.51245	0.270632	4.71452	7.32782e-05
Bra000368	Bra000368	A03:10788574-10788822	249	-1.1054	0.504167	-1.12995	0.417286	1.18158	0.266391	2.8238	4.21084e-12	1.13649	0.394909	4.03036	1.46402e-20	-1.14926	0.35525	1.26314	0.117234	1.81088	7.35011e-05	2.6288	1.1141e-10
Bra000371	Bra000371	A03:10803389-10806642	2217	-1.4362	0.28181	-1.92502	0.0509072	1.62754	0.146124	-1.21987	0.552168	1.41459	0.304133	2.03958	0.0336824	-1.65241	0.135334	1.29246	0.442983	-1.3325	0.391334	1.60276	0.160138
Bra000372	Bra000372	A03:10809860-10814409	933	-1.15245	0.593885	-1.31081	0.30592	3.53429	1.66801e-07	1.22028	0.423519	2.80171	5.71886e-05	1.09865	0.731152	-1.45379	0.10388	-1.45592	0.146649	-2.53319	7.04441e-05	-2.5369	0.000267308
Bra000375	Bra000375	A03:10826802-10828625	1824	1.30356	0.0165687	-1.01244	0.911605	-3.98566	3.2102e-33	-1.03079	0.785297	-3.46031	5.30185e-28	-1.69902	2.41199e-06	1.50147	0.000545907	-1.66877	5.16965e-06	3.10264	1.02621e-22	1.23827	0.0620858
Bra000377	Bra000377	A03:10838452-10838847	396	-1.5305	0.117557	-1.93561	0.0151438	-1.46643	0.159197	-1.70723	0.0491597	-1.46626	0.159382	-2.3025	0.00216338	-1.53032	0.117748	-2.61051	0.000417834	1.93908	0.0148848	1.13672	0.637542
Bra000381	Bra000381	A03:10863198-10863629	189	-3.20077	0.0128531	-2.21641	0.0640027	-1.17064	0.724965	1.55434	0.294386	1.13753	0.798466	2.06346	0.0927565	-2.40363	0.0713608	-1.66956	0.224373	4.56882	0.000540579	6.57764	6.31556e-05
Bra000382	Bra000382	A03:10864434-10866669	1533	-1.72175	0.132101	1.23889	0.55278	1.31367	0.449539	12.2594	3.7539e-12	1.37166	0.381147	14.0755	2.31342e-13	-1.64896	0.16571	1.42242	0.328679	3.59557	0.000389459	8.43349	3.42487e-09
Bra000384	Bra000384	A03:10875850-10878101	1545	-1.11471	0.599868	-1.23027	0.317041	1.62634	0.0187912	2.09778	0.000344376	1.8179	0.00388581	4.50452	3.5742e-13	1.00276	0.989376	1.74538	0.00709511	1.00185	0.99288	1.7438	0.00719918
Bra000385	Bra000385	A03:10879386-10880693	1308	1.04439	0.765469	-1.09666	0.528356	-1.9336	1.07003e-05	-1.84448	3.45574e-05	-2.21322	1.22729e-07	-1.5039	0.00594485	-1.09596	0.552468	1.11837	0.455255	-1.00534	0.972019	1.21918	0.193066
Bra000386	Bra000386	A03:10880877-10882760	1188	-1.10826	0.499044	1.15768	0.338259	-2.07759	5.79578e-06	-1.1472	0.372954	-1.57911	0.00418867	-1.67348	0.00100355	1.18715	0.308196	-1.26006	0.142788	1.52487	0.00969914	1.01938	0.906346
Bra000387	Bra000387	A03:10883175-10885809	1356	-1.04608	0.714249	-1.00781	0.949611	1.39185	0.00720592	1.43927	0.00296603	1.53397	0.000512072	2.17278	2.29306e-10	1.05356	0.671819	1.49794	0.000905959	1.01435	0.907507	1.4422	0.0027426
Bra000389	Bra000389	A03:10894340-10894510	171	1.12074	0.767057	-1.14656	0.715803	6.81355	8.16485e-08	1.01908	0.959163	4.92712	9.39375e-06	1.92446	0.0742922	-1.23389	0.525307	1.64703	0.165803	-4.89692	5.36625e-06	-2.4096	0.0102072
Bra000390	Bra000390	A03:10898759-10900612	1539	1.05571	0.818033	2.00924	0.00329354	-1.35948	0.195315	1.15502	0.545467	-1.36543	0.188688	1.54154	0.0661672	1.05111	0.83444	2.68162	3.03869e-05	-1.33757	0.222337	1.90737	0.00636026
Bra000391	Bra000391	A03:10901906-10903807	1539	-1.04962	0.698827	1.17675	0.193264	-1.04806	0.708011	-1.74168	9.53991e-06	1.07165	0.580819	1.0672	0.603063	1.07005	0.589449	2.18724	4.20519e-10	-1.5553	0.000433592	1.31426	0.02912
Bra000395	Bra000395	A03:10937732-10938667	936	1.29216	0.358334	1.02839	0.921536	-7.37247	2.15668e-07	-2.49829	0.0024447	-3.90091	1.91854e-05	-1.64039	0.0930444	2.4421	0.0313248	1.56623	0.150441	2.7576	0.01124	1.76857	0.084526
Bra000396	Bra000396	A03:10946935-10948774	1095	1.30704	0.0555082	1.0373	0.797143	-2.03544	2.67579e-06	-1.12198	0.420912	-2.03818	1.20654e-06	-1.43953	0.0124673	1.30528	0.0912373	-1.23689	0.146218	1.63337	0.00132718	1.0117	0.938773
Bra000399	Bra000399	A03:10952059-10953693	1635	1.45308	0.373502	2.7373	0.0191741	-1.40302	0.457703	-1.3047	0.565664	1.20211	0.659183	-7.99099	4.84229e-05	2.45073	0.0481573	-2.23753	0.135557	-1.36006	0.520688	-7.45801	0.000102972
Bra000400	Bra000400	A03:10954236-10956474	1317	-1.38458	0.0863317	-1.34164	0.119273	-1.01452	0.939519	1.04067	0.831928	-1.25852	0.234043	2.06292	0.000119308	-1.71759	0.005166	1.47752	0.0372394	1.34069	0.121895	3.40238	1.55578e-10
Bra000401	Bra000401	A03:10957053-10958308	717	1.25416	0.114678	1.35077	0.0362593	1.00005	0.999734	-2.3234	4.68656e-09	1.01694	0.906868	-3.09117	4.48555e-15	1.27535	0.0906319	1.01527	0.916318	-2.50528	1.79768e-10	-3.14704	1.69722e-15
Bra000402	Bra000402	A03:10959041-10959649	609	-2.13637	0.203161	-1.09376	0.884921	10.27	7.37262e-05	4.01338	0.021471	5.87054	0.00292488	4.08498	0.0205695	-3.73739	0.0244394	-1.07459	0.903364	-10.3292	7.12984e-05	-2.96988	0.0652988
Bra000403	Bra000403	A03:10968977-10970832	741	1.58399	0.0915587	1.46637	0.162461	1.24531	0.422244	1.18217	0.541758	1.05537	0.84323	1.84666	0.0245638	1.3424	0.281283	2.2906	0.00240416	-1.62658	0.0756574	1.04904	0.860539
Bra000412	Bra000412	A03:11010262-11012094	852	1.00772	0.971124	1.29179	0.229329	12.805	2.4122e-33	-1.66964	0.0164784	7.65017	8.2866e-22	1.24329	0.305982	-1.66099	0.0164272	2.68156	3.82869e-06	-33.6739	2.69746e-61	-7.56028	1.44997e-21
Bra000413	Bra000413	A03:11014181-11015479	720	-1.25333	0.148891	-1.11472	0.488078	2.14915	7.78117e-07	1.20314	0.234773	1.61345	0.00230476	1.83779	9.35528e-05	-1.66946	0.000972218	1.37029	0.0418342	-1.90879	2.93347e-05	1.19849	0.244147
Bra000415	Bra000415	A03:11021629-11022508	597	-1.07019	0.543546	1.12378	0.288359	-1.29337	0.0260318	1.28618	0.0211844	-1.31621	0.0186674	1.18954	0.112279	-1.08909	0.479002	1.03934	0.722309	1.91569	1.31981e-08	2.16845	1.74074e-11
Bra000416	Bra000416	A03:11023301-11025164	915	1.96079	0.0137628	1.34657	0.276619	1.4817	0.155097	-2.36915	0.00220584	1.12626	0.661534	-1.54952	0.111543	1.49042	0.146485	2.05885	0.0108398	-2.92731	0.000147517	-2.11911	0.00636629
Bra000419	Bra000419	A03:11036525-11036839	222	-1.0767	0.79879	1.22312	0.479683	1.17654	0.57608	-4.10698	1.6098e-06	1.23991	0.460893	-3.66158	8.97006e-06	-1.02167	0.941557	1.37191	0.294418	-2.84075	0.000459824	-2.02673	0.0170367
Bra000421	Bra000421	A03:11047654-11052559	1830	-1.23778	0.139104	-1.03897	0.79023	2.63357	1.08126e-11	2.62556	1.08784e-11	3.76804	1.92443e-20	1.40805	0.0169791	1.15592	0.305593	-1.93735	3.05936e-06	1.03589	0.802712	-2.16182	5.64522e-08
Bra000434	Bra000434	A03:11121748-11122680	933	-1.01388	0.964203	-1.04609	0.880066	-1.36157	0.352383	1.73323	0.0555001	-2.67887	0.00890403	-1.19299	0.566111	-1.9948	0.0820849	-2.16303	0.00925234	2.96945	0.000679488	2.73849	0.00772159
Bra000435	Bra000435	A03:11126803-11127657	771	1.47107	0.175602	-1.14352	0.67256	2.6813	0.000506523	-1.63359	0.131461	3.24381	2.5002e-05	2.58377	0.00199995	1.77969	0.0380008	3.69107	3.48173e-05	-10.6217	2.45798e-14	-5.12136	8.85554e-09
Bra000441	Bra000441	A03:11161924-11162839	822	-1.9113	0.206378	1.43503	0.493443	1.03768	0.942364	21.6172	3.26093e-09	1.3946	0.518189	29.3807	5.65691e-11	-1.42214	0.493005	1.9504	0.188205	3.45357	0.0151473	9.57929	9.81756e-06
Bra000444	Bra000444	A03:11178769-11180358	1590	-1.29313	0.387786	-1.44811	0.249309	1.5665	0.115872	1.28706	0.391001	1.0111	0.972862	1.18623	0.609918	-2.00347	0.0265509	-1.5712	0.143279	-1.49665	0.158492	-1.17373	0.631691
Bra000446	Bra000446	A03:11189256-11190743	846	-1.23083	0.301999	-1.40016	0.0871701	-2.33613	0.000118148	-1.31858	0.157539	-1.62362	0.026254	1.17102	0.427816	1.169	0.507983	1.10279	0.621208	2.53244	2.45455e-05	2.38901	5.22121e-05
Bra000447	Bra000447	A03:11190931-11193383	2022	-1.14745	0.238417	-1.16604	0.18968	-3.139	2.62465e-16	-1.01344	0.907994	-2.44351	7.42195e-11	1.19998	0.122023	1.11955	0.472638	1.04294	0.717706	3.13771	3.18534e-16	2.92299	3.96431e-15
Bra000448	Bra000448	A03:11197304-11199585	1359	1.02029	0.854231	1.06754	0.551442	-2.35186	6.79713e-13	1.08727	0.44443	-2.06851	5.36904e-10	-1.24274	0.0504449	1.16005	0.239455	-1.26571	0.0334064	2.46626	3.46627e-14	1.67968	1.18331e-05
Bra000451	Bra000451	A03:11204767-11205147	381	1.75258	0.0213531	1.33927	0.230662	-1.05161	0.836549	-3.92656	2.07848e-08	-1.08387	0.741122	-4.6934	2.34937e-10	1.70043	0.0295247	1.12045	0.641546	-2.35705	0.000445329	-3.57712	1.76854e-07
Bra000452	Bra000452	A03:11205593-11206702	1029	-1.41121	0.0305853	-1.6974	0.000572325	-1.48701	0.0158207	-1.08237	0.599501	-1.14383	0.425215	1.50767	0.00797441	-1.08552	0.636029	-1.04016	0.795454	2.41537	5.55701e-08	2.52069	1.61271e-08
Bra000453	Bra000453	A03:11210760-11213776	1131	-1.05416	0.874562	-1.19271	0.592995	-2.32404	0.0175595	-1.09434	0.783837	-1.70428	0.12633	1.06198	0.856036	1.29358	0.485326	-1.02629	0.937398	3.09796	0.00138165	2.33352	0.0145484
Bra000458	Bra000458	A03:11229380-11230302	489	1.97508	0.00641459	1.45457	0.133532	1.91634	0.00933388	-2.12684	0.00274762	1.57762	0.0668978	-1.3841	0.193347	1.62598	0.0512105	2.23512	0.00142321	-3.51905	5.8699e-07	-2.56	0.000165816
Bra000460	Bra000460	A03:11233249-11234131	648	1.18273	0.186422	1.03514	0.785717	1.98063	7.39975e-08	-1.06523	0.618927	1.70885	2.44771e-05	-1.08834	0.5053	1.02044	0.873387	1.01316	0.918054	-2.03354	2.29507e-08	-2.04815	1.66401e-08
Bra000461	Bra000461	A03:11234386-11238588	2058	2.21541	0.0188099	1.45208	0.27375	-1.08637	0.80725	-3.57233	0.000234881	-1.34584	0.380311	-3.65949	0.000165535	1.78829	0.086902	1.41749	0.318482	-7.82008	2.65558e-09	-9.86575	2.75921e-11
Bra000465	Bra000465	A03:11255550-11256767	1218	1.31609	0.347717	-1.10606	0.730059	-2.15176	0.0143678	-1.89331	0.0314957	-3.29909	0.000149874	-3.10582	0.000270385	-1.16498	0.647544	-1.8144	0.059004	1.45992	0.232911	-1.06681	0.845745
Bra000466	Bra000466	A03:11257522-11259236	1215	1.16727	0.674647	-1.43926	0.302272	-1.18302	0.658459	-2.42154	0.0130413	-1.2022	0.624196	-1.84577	0.0891788	1.14864	0.720568	-1.09705	0.799011	1.79693	0.119673	1.42601	0.343888
Bra000467	Bra000467	A03:11265302-11265727	426	1.50514	0.402331	-2.15434	0.134372	1.14197	0.79886	2.12305	0.0941985	-1.18577	0.733125	1.22465	0.709937	1.11153	0.842371	-3.73477	0.00672535	2.90445	0.0289773	-1.4293	0.500236
Bra000474	Bra000474	A03:11298534-11299292	675	-1.33057	0.113605	-1.29003	0.158523	1.00251	0.988937	2.14256	2.4205e-05	-1.06522	0.726511	1.90547	0.000356371	-1.4209	0.0518151	-1.45054	0.0392843	1.56886	0.0125935	1.5368	0.0173424
Bra000475	Bra000475	A03:11300943-11302649	957	-1.03757	0.722454	1.12251	0.266676	-1.1342	0.22697	1.74564	7.92822e-08	1.03332	0.753008	2.00003	2.30162e-11	1.12955	0.243919	1.28609	0.0149696	1.62757	2.87077e-06	1.85312	2.87484e-09
Bra000477	Bra000477	A03:11312091-11313245	789	1.90285	0.020636	1.26094	0.405474	-1.11106	0.706785	-1.57826	0.103181	-1.11674	0.691067	-2.10606	0.00789432	1.89318	0.0225591	-1.05827	0.840647	-1.47872	0.164131	-2.96262	0.000107044
Bra000479	Bra000479	A03:11328543-11328965	423	1.21779	0.557747	1.80242	0.0800362	-1.2804	0.46388	-1.43535	0.284803	-1.15272	0.672915	1.02877	0.932718	1.35268	0.371446	2.66154	0.00370286	-1.51233	0.221869	1.30104	0.434367
Bra000480	Bra000480	A03:11333425-11335519	1482	-2.15231	0.0648461	-1.44675	0.373018	1.13767	0.755916	1.10391	0.8115	1.99714	0.0958215	2.25707	0.0495625	-1.22607	0.623437	1.41325	0.404022	3.16298	0.00550026	5.48061	4.11316e-05
Bra000483	Bra000483	A03:11354345-11354812	468	-1.14183	0.405907	1.0413	0.799656	-2.63802	1.50354e-09	-1.09155	0.582811	-2.36843	7.8468e-08	-1.27171	0.132013	-1.02514	0.877768	-1.11883	0.481708	2.73423	3.68309e-10	2.50526	1.06498e-08
Bra000493	Bra000493	A03:11412705-11417094	2535	1.37587	0.168306	-1.09355	0.699036	-1.11923	0.627956	-2.37137	0.000197201	-1.12597	0.608835	-3.70687	1.953e-08	1.36764	0.17842	-1.70941	0.0219093	-1.32514	0.226759	-3.09798	1.30812e-06
Bra000505	Bra000505	A03:11491969-11492466	498	1.02113	0.87269	-1.01803	0.892463	1.9116	6.04686e-07	1.18206	0.202925	1.65212	0.0001168	1.99819	1.19168e-07	-1.13311	0.335202	1.6605	9.50615e-05	-2.00524	8.98788e-08	-1.06575	0.622802
Bra000507	Bra000507	A03:11505794-11506258	465	-1.35882	0.253613	-1.1007	0.724064	2.25742	0.00215859	-1.87614	0.0225424	1.63737	0.0675449	-1.31371	0.32222	-1.87339	0.0185432	1.29747	0.351739	-6.14147	2.80364e-11	-2.52667	0.000708866
Bra000508	Bra000508	A03:11519384-11521354	1173	-1.08698	0.503849	1.2335	0.0927002	9.18631	4.4652e-71	-1.15873	0.238342	6.18378	1.78005e-48	1.10043	0.443004	-1.61476	0.000113709	1.57283	0.000287032	-12.5818	7.17486e-92	-4.95396	7.96961e-38
Bra000511	Bra000511	A03:11530508-11534920	1194	-1.09082	0.661505	-1.79738	0.00245798	-2.45459	3.97621e-05	1.7049	0.0045284	-2.55599	2.45039e-05	1.56422	0.0217356	-1.13588	0.596166	-1.95904	0.000382106	8.1925	7.85478e-23	4.75013	1.09878e-12
Bra000512	Bra000512	A03:11535824-11536234	411	1.23362	0.62574	-1.3624	0.485248	43.0407	3.93772e-19	1.45898	0.38292	11.5425	6.16232e-09	2.3312	0.053659	-3.02274	0.00711965	1.1728	0.709793	-35.0262	2.26887e-17	-9.88022	4.98869e-08
Bra000513	Bra000513	A03:11537547-11537945	399	-1.38415	0.186752	-1.83857	0.0138172	32.2544	1.24467e-45	6.59359	1.52379e-14	20.695	5.42376e-35	16.3314	8.74141e-30	-2.15729	0.00164606	1.34717	0.2228	-6.12268	1.20905e-13	-2.10674	0.00229383
Bra000517	Bra000517	A03:11554409-11558939	1827	-1.28812	0.0291065	-1.04113	0.7283	2.90972	2.11069e-20	1.27151	0.0379868	4.20945	1.85242e-35	1.47112	0.000863451	1.12309	0.31278	1.11128	0.361349	-2.49057	2.5119e-15	-2.51704	1.17692e-15
Bra000518	Bra000518	A03:11560384-11561608	543	-1.00963	0.953653	1.0262	0.877359	1.04799	0.781772	-1.47085	0.0254963	1.12688	0.479781	-1.67252	0.00384309	1.06503	0.716187	-1.10808	0.574449	-1.69714	0.00271999	-2.00286	0.000111272
Bra000520	Bra000520	A03:11569398-11572180	1572	1.0102	0.952354	1.00537	0.975297	-1.28858	0.148863	-1.21474	0.263939	-1.67454	0.00397456	-2.80289	4.70461e-08	-1.28639	0.172143	-2.29508	1.19243e-05	-1.13453	0.480105	-2.02413	0.000301403
Bra000521	Bra000521	A03:11576503-11581938	450	1.3272	0.286136	1.6465	0.0631386	1.22656	0.444327	1.12212	0.669153	1.2813	0.349853	-1.3876	0.22185	1.38643	0.220581	1.05745	0.835755	-1.71224	0.0451912	-2.24494	0.00251587
Bra000524	Bra000524	A03:11594576-11596408	1833	1.30793	0.41183	-1.59248	0.147364	1.52251	0.204536	-1.023	0.942093	-1.74243	0.110737	-1.09564	0.783815	-2.02829	0.0446076	-1.70556	0.100539	1.17809	0.612039	1.40101	0.340711
Bra000526	Bra000526	A03:11602917-11603687	771	2.22698	0.011003	1.4546	0.24743	4.03416	8.95367e-06	-1.47371	0.243741	1.76679	0.0663353	-1.39297	0.308008	-1.0253	0.935578	1.53892	0.196515	-8.44221	4.4885e-11	-5.35042	1.52838e-07
Bra000527	Bra000527	A03:11607856-11608957	504	1.00645	0.977673	-1.2275	0.377956	1.24464	0.347263	-1.1515	0.539794	1.12851	0.608028	-1.99247	0.00772332	-1.09583	0.701313	-2.12399	0.00332886	-1.32999	0.22477	-2.57785	0.000269985
Bra000528	Bra000528	A03:11612582-11614297	1716	-1.07299	0.495466	1.02116	0.840106	2.30345	5.07105e-16	1.11506	0.293204	2.42244	9.15151e-18	1.23688	0.0403128	-1.02028	0.844857	1.13272	0.22856	-2.54527	1.23427e-19	-2.20238	1.84544e-14
Bra000529	Bra000529	A03:11620857-11622870	1320	-1.23196	0.0767508	-1.02437	0.83669	-1.2977	0.0286318	-1.14832	0.23663	-1.36909	0.00914754	1.07163	0.554029	-1.29972	0.0312427	1.2013	0.116941	1.45373	0.00166531	2.2698	7.6494e-12
Bra000531	Bra000531	A03:11626908-11628395	1308	-1.15973	0.653897	-1.0264	0.937086	-3.12579	0.00176887	-1.46349	0.254041	-1.92741	0.0631764	-1.14638	0.682272	1.39839	0.383994	1.24377	0.517901	2.103	0.0441867	1.87047	0.0773938
Bra000532	Bra000532	A03:11629350-11630303	624	1.15793	0.32047	-1.0274	0.856297	-1.10139	0.520553	-1.48865	0.00830783	-1.04947	0.745839	-1.80388	0.000121987	1.21522	0.198675	-1.24496	0.157458	-1.49964	0.00796238	-2.26879	1.02936e-07
Bra000533	Bra000533	A03:11632356-11633814	738	1.1526	0.383538	1.03443	0.835654	-1.0111	0.94704	-1.88301	0.000151547	1.04367	0.794856	-2.39735	3.04076e-07	1.21628	0.24243	-1.23077	0.233924	-1.73495	0.0011918	-2.59714	2.87121e-08
Bra000534	Bra000534	A03:11637310-11639260	1314	1.46423	0.0433754	-1.0341	0.859719	1.13398	0.506055	-1.08254	0.675889	-1.01897	0.920716	-1.29549	0.173399	1.26719	0.210505	-1.23751	0.262407	-2.14003	5.95625e-05	-3.35592	1.76265e-10
Bra000538	Bra000538	A03:11663078-11665462	495	1.08901	0.52813	1.09029	0.522319	-1.26915	0.0804689	-1.64547	0.000247332	-1.15208	0.297584	-3.88495	1.30259e-22	1.19967	0.184237	-2.16547	3.00357e-08	-1.22977	0.131395	-3.19477	8.08404e-17
Bra000542	Bra000542	A03:11697752-11699175	1347	-2.10209	0.00439081	-1.49595	0.121141	4.22794	1.82382e-08	2.30607	0.00113852	4.70408	2.63596e-09	4.50443	5.55885e-09	-1.88932	0.012762	1.30572	0.295702	-1.96267	0.00818132	1.25692	0.370963
Bra000544	Bra000544	A03:11710373-11711287	915	1.03442	0.850872	1.3244	0.119309	11.3249	1.42715e-41	1.39965	0.0622316	7.37046	1.08371e-28	2.45037	6.37453e-07	-1.4854	0.0274354	2.31862	2.95649e-06	-13.3802	3.44383e-47	-3.88499	4.12797e-14
Bra000546	Bra000546	A03:11717134-11718613	1227	1.65919	0.0806858	1.25142	0.52393	7.79328	8.72813e-13	1.16378	0.666677	3.19276	4.89746e-05	-1.45689	0.300239	-1.47116	0.172814	-1.35485	0.403405	-46.8866	4.59414e-34	-43.1799	2.72543e-29
Bra000547	Bra000547	A03:11719870-11721974	1626	1.24512	0.0233726	1.12493	0.223704	1.01399	0.885895	-2.19193	5.72344e-16	-1.03666	0.709715	-2.06156	8.39104e-14	1.18452	0.0803197	1.19607	0.0652573	-2.51363	2.05025e-21	-2.48934	5.0925e-21
Bra000549	Bra000549	A03:11727673-11730065	2298	2.44883	0.00107724	1.81388	0.0378083	1.59292	0.0969517	-1.55058	0.148235	1.32648	0.291527	-1.1393	0.643166	2.03922	0.00945362	2.46869	0.00246378	-3.73914	8.9399e-06	-3.08865	4.4485e-05
Bra000550	Bra000550	A03:11731851-11735493	1848	1.05105	0.798642	-1.34195	0.137173	-1.27721	0.229261	-2.47581	1.09251e-05	-1.22802	0.309207	-3.41587	9.43808e-08	1.09315	0.671562	-1.85148	0.00943642	-1.79046	0.00665768	-3.6238	3.34559e-08
Bra000551	Bra000551	A03:11736522-11737403	768	1.22528	0.476101	1.61895	0.0951349	2.59436	0.000574443	-2.16415	0.0212286	1.54031	0.123432	-1.86174	0.0377296	-1.37463	0.242099	1.88192	0.0661595	-6.47242	5.52853e-09	-2.50195	0.00221359
Bra000555	Bra000555	A03:11770629-11775459	2871	1.34761	0.17688	-1.03908	0.864646	-5.34696	3.71317e-09	-1.52362	0.0657802	-4.79012	1.55162e-09	-3.27699	2.42936e-06	1.50427	0.195136	-2.23484	0.00163607	3.48355	1.54931e-05	1.03621	0.900608
Bra000560	Bra000560	A03:11794574-11796719	1167	1.80697	0.0111464	1.41078	0.142209	-1.5636	0.0569764	-1.29368	0.273886	-1.86351	0.00772062	-3.68877	3.96878e-08	1.51616	0.0770221	-2.02115	0.00317292	-1.40347	0.150909	-4.30075	8.65533e-10
Bra000567	Bra000567	A03:11834630-11835343	714	1.43239	0.076418	1.31767	0.173719	-1.42618	0.0804468	-2.51522	5.57023e-06	-1.22926	0.308921	-4.07534	4.72396e-12	1.66185	0.0124051	-1.22964	0.309687	-1.55624	0.0296083	-3.18014	1.26856e-08
Bra000569	Bra000569	A03:11849168-11850756	498	-1.46182	0.212045	1.10328	0.743633	-3.08276	0.000341267	-1.20208	0.540947	-3.22855	0.000282272	1.00971	0.974357	-1.53095	0.199967	1.3391	0.332152	3.78338	2.24925e-05	7.75631	1.57923e-10
Bra000570	Bra000570	A03:11851580-11853616	1056	-1.72389	0.0597858	-1.18566	0.549792	-1.50793	0.157994	1.12146	0.686479	-1.08336	0.786158	1.54546	0.125972	-1.23852	0.470946	1.16229	0.596084	2.77613	0.000422982	3.99629	1.92306e-06
Bra000571	Bra000571	A03:11855118-11856234	813	-1.17346	0.52481	1.12004	0.652354	7.5486	8.55393e-16	-1.11769	0.658458	5.64642	5.69552e-12	1.13203	0.622096	-1.56878	0.0728635	1.41715	0.165954	-11.2922	5.25654e-22	-5.07926	1.00571e-10
Bra000575	Bra000575	A03:11869824-11872123	1557	-1.43534	0.0897322	-1.6177	0.0201891	-5.09559	1.07908e-10	-1.27179	0.241316	-3.28117	2.07399e-06	-1.38301	0.128899	1.08196	0.781865	-1.75918	0.00763141	6.78082	2.51392e-14	3.56254	3.8897e-07
Bra000577	Bra000577	A03:11885738-11887666	1929	-1.03172	0.892504	1.07678	0.748846	-2.05404	0.00207661	1.04158	0.860018	-1.3824	0.163831	1.11575	0.635395	1.44018	0.12104	1.15345	0.536482	2.10946	0.00141109	1.68949	0.0240484
Bra000583	Bra000583	A03:11917187-11919959	1548	1.52458	0.0635063	1.17927	0.46822	1.03236	0.888714	-2.57632	3.28834e-05	-1.01497	0.947885	-1.94893	0.00337549	1.45502	0.0993709	1.5589	0.0517165	-2.51297	5.35022e-05	-2.34552	0.000180966
Bra000584	Bra000584	A03:11921521-11923788	1452	1.02436	0.885387	-1.0071	0.966339	-1.93009	0.000279758	-2.52157	2.03952e-07	-1.68834	0.00322431	-3.43176	6.25259e-11	1.17103	0.408554	-1.37062	0.111198	-1.29155	0.181472	-2.073	0.000223538
Bra000585	Bra000585	A03:11930227-11932177	1194	1.36835	0.0208972	1.29858	0.0552109	1.01472	0.915531	-1.92025	2.81355e-06	-1.09669	0.498702	-1.33265	0.0357512	1.22961	0.135358	1.87116	7.37182e-06	-2.0216	5.47942e-07	-1.32848	0.0390645
Bra000586	Bra000586	A03:11932430-11934749	1944	-1.03327	0.761175	-1.04229	0.699942	15.9468	1.3939e-148	-1.11466	0.312483	12.5287	1.01887e-123	1.84435	1.11482e-08	-1.31516	0.0096443	1.97241	2.31806e-10	-15.2827	4.52419e-144	-5.89147	1.80932e-62
Bra000587	Bra000587	A03:11936679-11939018	1632	-1.33358	0.101732	1.17752	0.352635	2.78597	5.54412e-09	1.27069	0.172947	4.86057	2.38977e-19	2.09503	2.56528e-05	1.30825	0.126092	1.94142	0.000159344	-2.0757	3.23526e-05	-1.39874	0.0560455
Bra000592	Bra000592	A03:11955722-11967929	2481	1.34665	0.0542079	1.19756	0.240488	-1.34098	0.0609986	-1.87572	4.67016e-05	-1.42141	0.0237858	-2.94219	3.6375e-12	1.27045	0.128689	-1.3098	0.0839106	1.24173	0.167393	-1.3401	0.0620385
Bra000593	Bra000593	A03:11973202-11973993	792	-1.41684	0.267747	1.20251	0.557497	-1.46605	0.223931	2.81485	0.000989449	1.01227	0.969092	2.6092	0.00226995	1.04742	0.883007	1.11465	0.7296	3.20436	0.000212896	3.41005	9.55457e-05
Bra000595	Bra000595	A03:11992761-11995408	1401	1.62193	0.0149465	1.34108	0.140025	1.13225	0.532358	-2.70524	6.08154e-07	1.0899	0.66483	-2.16381	0.000106282	1.56126	0.0250957	1.67664	0.00968427	-3.62996	1.03999e-10	-3.38015	9.56878e-10
Bra000599	Bra000599	A03:12011972-12012846	798	-1.0984	0.591362	1.23025	0.232007	1.88587	0.000190904	1.20415	0.282445	2.07037	2.51311e-05	1.60253	0.00478457	-1.00051	0.997561	1.63726	0.00308496	-1.66613	0.0025613	-1.01711	0.918187
Bra000602	Bra000602	A03:12022374-12024286	1410	-1.10413	0.353164	-1.04563	0.676268	-1.40365	0.00168951	1.48725	0.000187016	-1.64413	5.00667e-06	1.5201	8.4901e-05	-1.29329	0.0196062	-1.02303	0.829811	1.97963	2.27396e-10	2.50259	2.7981e-17
Bra000604	Bra000604	A03:12031058-12033060	1824	1.03482	0.784782	-1.11928	0.369382	-5.3704	6.36107e-37	-1.01507	0.905034	-4.41377	5.75939e-30	-1.7099	2.30205e-05	1.25911	0.0934734	-1.88544	5.40012e-07	5.39575	4.29296e-37	2.27287	4.48425e-10
Bra000605	Bra000605	A03:12036047-12038091	1155	1.21378	0.164481	-1.04512	0.75142	-1.09155	0.532409	-1.35544	0.0292924	-1.14333	0.338285	-2.04463	3.71943e-07	1.15881	0.295265	-1.57652	0.00123846	-1.03099	0.828062	-1.8835	7.37768e-06
Bra000607	Bra000607	A03:12044169-12045359	1191	-1.29522	0.141083	-1.02269	0.898384	-1.95714	0.000315597	1.05407	0.762994	-2.31166	2.2232e-05	1.01117	0.949913	-1.52983	0.0400924	-1.06607	0.715869	1.88255	0.000718398	2.70149	4.54729e-07
Bra000612	Bra000612	A03:12068930-12070765	1056	1.27185	0.0519162	1.11863	0.367459	1.00987	0.93725	-1.14254	0.285223	-1.17209	0.201464	-1.99053	4.7579e-08	1.07452	0.566202	-1.55744	0.000455298	-1.32114	0.0261378	-2.21092	3.50831e-10
Bra000613	Bra000613	A03:12076381-12077317	621	-1.46546	0.145715	-1.37733	0.222876	1.34942	0.253846	2.7536	0.000114072	1.23837	0.415916	2.58882	0.000292031	-1.59688	0.0748464	-1.465	0.145701	2.29044	0.00159637	2.49663	0.000495119
Bra000616	Bra000616	A03:12094835-12097071	2157	1.19316	0.156044	1.02839	0.822565	-1.96026	1.08075e-07	-1.57838	0.000272988	-1.65541	6.02019e-05	-2.3637	1.07698e-11	1.41289	0.00684257	-1.45621	0.00311758	1.1901	0.171927	-1.72882	1.77164e-05
Bra000618	Bra000618	A03:12108271-12111261	2991	-2.08182	0.0833136	-1.75644	0.145915	1.97695	0.0791075	2.03659	0.0520482	5.06656	9.42035e-05	2.01153	0.0711686	1.23105	0.583916	-1.77832	0.115825	1.75952	0.127901	-1.2442	0.559703
Bra000621	Bra000621	A03:12126184-12128921	1776	1.03334	0.79549	1.13679	0.31064	-2.51738	4.71128e-12	1.16901	0.216114	-1.79357	7.60942e-06	1.12889	0.336634	1.45035	0.00677935	1.09777	0.458951	2.95851	4.07078e-16	2.23931	5.94979e-10
Bra000635	Bra000635	A03:12179419-12181838	2079	1.09669	0.753831	-1.0957	0.761214	7.42627	6.7066e-12	-2.30001	0.00661952	3.39915	2.92358e-05	-2.02177	0.0227158	-1.99213	0.0176886	1.03826	0.90507	-32.8057	6.43548e-31	-15.8608	9.63287e-20
Bra000639	Bra000639	A03:12227518-12230981	2352	-1.04117	0.696807	1.07401	0.492296	3.72675	2.29751e-37	1.37865	0.00195799	3.4472	3.66264e-33	1.80401	1.20982e-08	-1.1256	0.248748	1.40538	0.000982398	-3.46118	1.7768e-33	-2.18799	2.71451e-14
Bra000643	Bra000643	A03:12251632-12252450	339	-1.07445	0.571135	1.18034	0.194459	2.50358	3.75972e-13	1.74997	1.10473e-05	2.41468	3.25411e-12	2.23285	2.49561e-10	-1.11401	0.391877	1.50603	0.00120532	-2.43397	1.93168e-12	-1.45074	0.0031974
Bra000644	Bra000644	A03:12252959-12255019	2061	-1.0014	0.996841	-3.318	0.00189532	-1.35552	0.417887	-1.29767	0.452788	-1.38347	0.389502	1.77625	0.155837	-1.02204	0.956416	-1.43949	0.321875	1.35181	0.423777	-1.0419	0.916255
Bra000647	Bra000647	A03:12273119-12275540	1626	-1.0414	0.676247	1.06312	0.529808	10.5836	1.73688e-132	1.29397	0.00800433	7.56564	1.36156e-97	1.79515	1.62364e-09	-1.45682	8.4227e-05	1.47488	5.93738e-05	-9.54403	2.19173e-121	-4.44191	3.28473e-54
Bra000651	Bra000651	A03:12324375-12324596	222	1.00844	0.978067	1.3654	0.316629	116.285	2.28127e-58	2.76146	0.00087715	65.8907	2.84196e-45	13.4492	2.59311e-18	-1.75005	0.0503405	6.64993	8.41111e-11	-60.0431	5.64365e-45	-5.15935	1.05316e-08
Bra000654	Bra000654	A03:12338108-12338652	480	1.29079	0.162223	1.37798	0.0801461	2.14286	2.96307e-05	-1.7284	0.00306753	1.50653	0.0246433	-2.5181	6.03783e-07	-1.10195	0.594254	-1.05727	0.765407	-4.55313	1.81299e-16	-4.36853	1.48787e-15
Bra000657	Bra000657	A03:12346265-12349776	3087	-1.18568	0.217474	-1.13545	0.357571	3.99532	1.03925e-23	1.81702	1.50708e-05	5.48834	5.81059e-35	2.78877	1.07449e-13	1.15857	0.285863	1.35172	0.0288954	-1.92829	1.93046e-06	-1.65275	0.000269324
Bra000659	Bra000659	A03:12356098-12357514	1026	-1.86341	0.0226829	-1.29812	0.339198	1.08403	0.767606	1.96466	0.0133235	1.00404	0.988237	1.99354	0.0114846	-2.01187	0.0105481	-1.27931	0.366587	2.06295	0.0079786	3.24423	1.65172e-05
Bra000660	Bra000660	A03:12363457-12364401	945	-1.20238	0.587247	-1.19309	0.603448	11.7406	3.94855e-13	-1.76819	0.0936729	3.44604	0.00026783	-3.29057	0.000474385	-4.09647	3.2461e-05	-2.22031	0.0193055	-49.0294	2.17492e-30	-26.5742	5.86669e-22
Bra000663	Bra000663	A03:12373635-12375406	1047	3.54851	0.00258591	3.07063	0.00758612	1.11954	0.788479	-3.17324	0.00610499	-1.0401	0.92543	-2.44534	0.0333196	3.04742	0.0080696	3.98467	0.00102698	-2.41602	0.0363484	-1.84774	0.144033
Bra000664	Bra000664	A03:12376422-12377510	1089	-1.05052	0.802488	-1.34725	0.124414	-2.33454	0.000108378	-2.24047	5.18518e-05	-2.49113	4.12731e-05	-2.38311	4.04615e-05	-1.12099	0.637351	-1.43302	0.0964853	1.46949	0.0862931	1.14951	0.553128
Bra000667	Bra000667	A03:12388718-12392932	2163	1.20171	0.328765	-1.2213	0.286775	-1.05818	0.764379	-2.92849	1.13737e-08	-1.01999	0.916303	-3.05184	3.41684e-09	1.2467	0.243035	-1.27274	0.202712	-1.35592	0.107173	-2.15145	5.13509e-05
Bra000670	Bra000670	A03:12400143-12400523	381	-1.17134	0.446312	-1.24646	0.293607	24.4908	4.20018e-54	1.28204	0.234053	13.4989	2.69706e-36	1.20363	0.377686	-2.12514	0.000247848	-1.32765	0.175332	-35.6945	7.89311e-67	-22.2996	1.89055e-50
Bra000673	Bra000673	A03:12411985-12413004	1020	-1.2305	0.605778	1.7622	0.137273	33.4682	5.22401e-25	3.21202	0.00140621	33.8861	1.25948e-22	5.5435	2.15502e-07	-1.21533	0.49985	3.04132	0.000361364	-11.6034	1.3472e-15	-3.1393	0.000101889
Bra000675	Bra000675	A03:12421180-12422364	933	-1.2822	0.283161	-1.15319	0.548578	-1.32656	0.238321	-1.50581	0.0902174	1.39182	0.162284	-2.27433	0.00199436	1.43997	0.135809	-1.74174	0.0394329	-1.42058	0.160882	-3.56289	1.47601e-06
Bra000677	Bra000677	A03:12425089-12426147	1059	-1.64457	0.152162	1.243	0.499856	1.86527	0.0590769	-1.14084	0.686382	2.942	0.00177902	1.10453	0.756022	-1.04268	0.898622	1.56629	0.165998	-1.54245	0.186546	1.0588	0.859977
Bra000679	Bra000679	A03:12429075-12431370	1347	1.13417	0.69748	-1.08286	0.802414	-3.97135	0.000255707	-1.9199	0.0438056	-2.68829	0.00485574	-4.13899	4.23604e-05	1.67548	0.197853	-2.33448	0.0159941	3.27574	0.00178072	-1.19404	0.635848
Bra000684	Bra000684	A03:12467878-12470384	1503	-1.28781	0.140442	1.10873	0.547266	1.36461	0.0699246	1.66881	0.0028107	1.72535	0.00148256	2.10619	1.38177e-05	-1.01855	0.914693	1.39932	0.0498009	1.24033	0.209004	1.76782	0.000887371
Bra000685	Bra000685	A03:12476805-12477513	633	1.76604	0.0149582	1.68255	0.0262348	1.09289	0.704249	-1.86407	0.00798152	1.02219	0.925175	-2.36063	0.000248261	1.65179	0.0319506	1.32862	0.226783	-3.20117	7.13438e-07	-3.97981	3.77749e-09
Bra000686	Bra000686	A03:12481076-12483400	2325	-1.17526	0.572611	-1.02666	0.926136	4.42215	4.84437e-08	-1.35494	0.29065	3.4534	9.34363e-06	1.26298	0.408891	-1.50494	0.1237	1.66684	0.0744471	-5.76276	2.97548e-10	-2.2973	0.0024298
Bra000687	Bra000687	A03:12490242-12490946	705	1.59876	0.0296489	1.29264	0.234198	1.03209	0.883641	-3.12439	1.30893e-07	-1.00372	0.986265	-2.81002	1.69297e-06	1.54331	0.0443395	1.43726	0.0929707	-3.37455	1.76117e-08	-3.62355	2.44658e-09
Bra000688	Bra000688	A03:12496232-12497494	1089	1.55007	0.00182848	1.12063	0.419886	-1.11609	0.437351	-1.29842	0.06497	-1.12765	0.393285	-1.87648	9.37157e-06	1.53418	0.00249088	-1.28963	0.0739577	-1.40912	0.0156378	-2.78798	5.13773e-13
Bra000691	Bra000691	A03:12508006-12510706	1791	-1.29901	0.210121	-1.1149	0.601018	2.94844	1.91079e-07	1.30858	0.195055	3.60816	7.14259e-10	1.74895	0.00711549	-1.0615	0.773213	1.19878	0.381708	-1.78471	0.00517724	-1.40252	0.102512
Bra000698	Bra000698	A03:12555223-12557452	1155	1.00546	0.976071	-1.00713	0.968825	1.91938	0.000312943	-1.06863	0.714947	1.36424	0.0878364	-1.16933	0.391944	-1.39928	0.0638289	-1.10203	0.594898	-2.02763	9.58528e-05	-1.59691	0.0104363
Bra000699	Bra000699	A03:12560397-12561232	339	-1.12958	0.575904	-1.14561	0.534378	3.72107	1.51018e-09	3.14104	1.51278e-07	3.11681	1.75419e-07	4.86953	3.93447e-13	-1.34858	0.168619	1.35324	0.163872	-2.14754	0.000434553	-1.17676	0.453766
Bra000706	Bra000706	A03:12581679-12582165	315	2.26438	0.00955316	2.515	0.00349974	1.4316	0.255992	-2.62088	0.00246752	1.18747	0.585483	-2.05201	0.0228193	1.87824	0.0457599	3.21223	0.000245005	-5.20734	2.11777e-07	-3.04481	0.000421046
Bra000708	Bra000708	A03:12593385-12594658	843	2.50739	0.01118	1.8464	0.0905717	-1.07115	0.849565	-2.69432	0.00624261	-1.13807	0.721118	-3.76058	0.000257165	2.35994	0.0178079	1.32288	0.440142	-3.34889	0.00085372	-5.97422	8.12574e-07
Bra000710	Bra000710	A03:12602344-12609091	906	-1.45381	0.103692	-1.32238	0.219586	-1.2753	0.291625	-2.36434	0.000162523	-1.10576	0.664897	-1.60052	0.0395351	-1.26054	0.319782	1.1171	0.628755	1.38451	0.158222	1.94959	0.00388219
Bra000711	Bra000711	A03:12616918-12617860	627	1.13758	0.289463	1.01806	0.883878	1.04453	0.722251	-1.65221	4.90459e-05	1.07543	0.551472	-2.05268	8.78226e-09	1.17123	0.198726	-1.22034	0.114326	-2.02235	1.39977e-08	-2.89054	2.01159e-17
Bra000713	Bra000713	A03:12642001-12646929	1053	-1.03744	0.868148	1.43675	0.103615	1.21481	0.379916	1.48249	0.0768308	1.15346	0.519858	3.08294	3.57912e-07	-1.09262	0.689922	2.98782	7.36978e-07	-1.48827	0.0731763	2.19353	0.000382881
Bra000720	Bra000720	A03:12684721-12685954	1071	-1.24977	0.514568	1.10054	0.777083	-1.72336	0.126393	1.2591	0.493538	1.0042	0.990484	1.21282	0.566716	1.38474	0.372733	1.06008	0.861703	2.23358	0.0233342	1.7099	0.121469
Bra000729	Bra000729	A03:12715166-12721026	3555	-1.42255	0.055048	-1.15597	0.427477	-1.55153	0.0175541	1.10686	0.577603	-1.32083	0.135168	1.31947	0.129071	-1.21103	0.307095	1.03125	0.865978	2.26489	9.47915e-06	2.82855	1.97885e-08
Bra000739	Bra000739	A03:12814486-12815731	804	1.10142	0.533369	1.11769	0.475157	-1.11278	0.491652	2.16036	7.20816e-07	-1.20801	0.223852	2.31719	6.35095e-08	1.01459	0.925843	1.19882	0.242035	1.28988	0.10134	1.52409	0.00666168
Bra000742	Bra000742	A03:12825459-12829145	927	-1.77452	0.0478005	1.02547	0.930295	24.911	4.34082e-29	1.57997	0.111188	31.4632	6.46701e-33	2.78567	0.000357316	-1.40498	0.234511	1.80801	0.0388323	-9.11912	1.18785e-14	-3.58988	8.01342e-06
Bra000744	Bra000744	A03:12837058-12839461	1977	-1.72365	0.0749179	-1.20853	0.534255	15.7708	1.25542e-19	2.35479	0.00488022	19.6679	1.58144e-22	5.28006	4.5607e-08	-1.38212	0.286513	1.85536	0.0419287	-4.65128	4.18754e-07	-1.81384	0.0499246
Bra000745	Bra000745	A03:12845508-12847497	1353	-1.62288	0.20895	1.22373	0.608217	156.888	5.64522e-44	2.41933	0.0213729	159.45	6.27418e-42	6.6036	4.66883e-07	-1.5968	0.182708	3.3402	0.000924376	-115.777	1.33068e-39	-21.707	3.95062e-18
Bra000754	Bra000754	A03:12916956-12918664	1077	1.02334	0.906648	1.06569	0.746543	12.3446	1.16698e-37	2.9026	5.64002e-08	14.2024	9.47428e-42	6.83288	1.10686e-22	1.17735	0.402935	2.50869	2.53152e-06	-4.41168	3.07905e-14	-2.07044	0.000193323
Bra000756	Bra000756	A03:12924587-12927036	1413	-1.48972	0.0776528	-1.28838	0.255162	-1.51423	0.0746209	1.06675	0.767811	-1.54954	0.0769542	1.16976	0.485763	-1.52447	0.0967455	-1.17493	0.466061	1.76446	0.0143719	2.28937	0.00068867
Bra000757	Bra000757	A03:12929199-12931458	963	1.12759	0.220519	1.05583	0.579284	-1.0331	0.739916	-1.80777	1.5647e-09	-1.03854	0.699737	-2.057	1.96279e-13	1.12167	0.241971	-1.07769	0.446023	-1.48721	5.25852e-05	-1.79777	2.30062e-09
Bra000758	Bra000758	A03:12932666-12937089	3756	-1.0134	0.927624	1.03965	0.790849	-1.74078	0.000256909	1.55666	0.00233404	-1.44643	0.0141337	1.08844	0.563336	1.18759	0.268583	-1.37562	0.0282955	2.70253	4.2228e-11	1.65427	0.000807798
Bra000762	Bra000762	A03:12953181-12954827	1182	1.84932	0.0256068	1.26327	0.4315	1.89242	0.021059	-1.39922	0.270705	1.54701	0.110768	-2.57764	0.00273798	1.51178	0.132396	-1.45828	0.243542	-9.54169	1.55726e-14	-21.0356	2.74352e-23
Bra000767	Bra000767	A03:12967434-12968501	1068	-1.0876	0.617351	-1.24619	0.188959	-3.16033	1.09192e-08	-1.40499	0.0431979	-3.11969	2.5055e-08	-1.16657	0.373923	-1.07362	0.759756	-1.03471	0.844426	2.5777	3.32671e-06	2.67461	1.93808e-06
Bra000768	Bra000768	A03:12969491-12971450	1515	1.80116	0.0442441	1.41591	0.235074	-1.2513	0.44512	-3.40955	3.27607e-05	-1.17023	0.59098	-8.80689	3.18742e-13	1.92594	0.0255972	-1.82428	0.0457723	-3.0998	0.000132018	-10.891	1.29148e-15
Bra000769	Bra000769	A03:12972559-12974537	1551	1.27532	0.263451	-1.02886	0.895918	-2.6674	6.59377e-06	-2.15497	0.000417096	-2.23215	0.000224086	-4.68401	1.34226e-12	1.524	0.0530827	-2.23631	0.000220644	1.32648	0.194537	-2.5693	1.48822e-05
Bra000773	Bra000773	A03:12997147-13000036	1758	1.5902	0.0808152	-1.11957	0.6707	-1.01886	0.944332	-6.53378	7.10384e-12	-1.36242	0.245638	-5.28652	1.33258e-09	1.18921	0.518408	1.10394	0.726339	-4.62079	2.78816e-08	-4.97772	5.66423e-09
Bra000776	Bra000776	A03:13039779-13041895	654	-1.23149	0.189786	-1.08258	0.607415	-2.79389	1.72449e-07	-1.38233	0.0396837	-1.93478	0.000580221	-1.16438	0.342241	1.17259	0.477396	1.09663	0.571687	2.24592	5.23658e-05	2.10043	0.000109486
Bra000778	Bra000778	A03:13053972-13054373	402	1.14238	0.568529	-1.29322	0.264823	-1.3295	0.23097	-4.10275	2.07721e-09	-1.08484	0.729181	-13.9222	2.99411e-23	1.40001	0.160028	-4.3884	4.06487e-08	-1.47252	0.109165	-9.04686	1.88554e-16
Bra000779	Bra000779	A03:13080683-13082971	2142	-1.46913	0.107855	-1.02164	0.928348	1.78237	0.0153156	1.32322	0.238823	2.38127	0.000286416	1.64583	0.0361505	-1.09964	0.690221	1.21746	0.407341	-1.03088	0.898267	1.29866	0.271987
Bra000785	Bra000785	A03:13117470-13118888	984	2.14715	0.00503858	1.72507	0.0454944	-1.29727	0.339898	-3.2929	1.29291e-05	-1.1955	0.512209	-3.85349	7.76173e-07	2.32994	0.00192294	1.47411	0.156145	-3.81597	9.61122e-07	-6.03141	4.6203e-11
Bra000789	Bra000789	A03:13152314-13155995	2307	-1.07546	0.673199	-1.24774	0.198875	-1.14648	0.42842	-4.19773	9.13454e-17	-1.25597	0.186955	-5.33323	3.48177e-22	-1.17817	0.342778	-1.58526	0.00776323	-1.53823	0.0126892	-2.06974	2.64638e-05
Bra000791	Bra000791	A03:13160773-13165377	2871	1.37135	0.0115075	1.09599	0.463759	1.00515	0.967322	-2.06536	7.67123e-09	1.04962	0.698475	-1.93798	1.36796e-07	1.43202	0.0041747	1.16803	0.21786	-2.08718	4.96022e-09	-2.55893	7.32732e-14
Bra000793	Bra000793	A03:13171295-13173762	1560	-1.2581	0.209997	-1.16188	0.394761	17.3946	1.90941e-59	2.61606	3.0744e-08	18.6218	1.57941e-60	6.43654	8.90647e-27	-1.17519	0.343664	2.1176	1.16617e-05	-3.34198	1.73833e-12	-1.34293	0.083875
Bra000797	Bra000797	A03:13193187-13195847	1827	-1.03196	0.913882	-1.19603	0.523071	1.93348	0.0218216	-1.39071	0.240437	2.03864	0.013622	-1.05077	0.861024	1.02173	0.939922	1.1066	0.720885	-1.31823	0.331468	-1.21714	0.489402
Bra000799	Bra000799	A03:13235722-13238673	1971	-2.03325	0.0513378	-1.34524	0.385337	22.1663	4.96184e-20	-1.06637	0.849725	41.5228	5.89904e-26	5.02062	1.66994e-06	-1.08542	0.801931	3.97983	3.61421e-05	-12.3923	4.17895e-14	-2.86872	0.00131348
Bra000800	Bra000800	A03:13243687-13246241	1950	-1.77145	0.0496696	-1.38403	0.264422	7.95941	9.83733e-13	2.85142	0.000315646	11.1774	1.11378e-16	10.5223	6.03589e-16	-1.26145	0.424171	2.66626	0.000740164	-2.7923	0.000410834	1.20451	0.521979
Bra000802	Bra000802	A03:13249886-13251010	1125	1.48199	0.0112079	1.14965	0.368638	-1.09339	0.564995	-1.80127	0.000148935	-1.035	0.824508	-1.83331	9.36309e-05	1.5656	0.0038634	1.12955	0.432469	-1.5855	0.00297905	-2.19756	3.88892e-07
Bra000803	Bra000803	A03:13253552-13257914	2964	-1.38327	0.0886316	-1.36505	0.100626	1.12669	0.531033	1.02642	0.890342	-1.09585	0.634046	1.7311	0.00377207	-1.7079	0.0053389	1.23552	0.263169	1.36026	0.105445	2.87036	3.44827e-08
Bra000806	Bra000806	A03:13284239-13284928	429	1.0758	0.771023	-1.36555	0.218576	-2.17647	0.00224351	3.11091	6.11531e-06	-1.81259	0.0188621	2.46238	0.000358233	1.29177	0.318573	-1.7252	0.0292857	4.86205	4.6197e-10	2.1817	0.00205827
Bra000808	Bra000808	A03:13298783-13304093	2145	-1.29432	0.0210719	-1.07484	0.517902	1.08002	0.491443	1.64213	8.10951e-06	1.1236	0.30035	1.96422	1.30914e-09	-1.24413	0.0523334	1.11286	0.334597	1.58673	3.50416e-05	2.19688	1.95122e-12
Bra000809	Bra000809	A03:13304613-13309693	2670	-1.58582	0.0919216	-1.62704	0.0741172	1.12622	0.66332	-1.17789	0.546974	-1.23833	0.440241	1.77748	0.0348677	-2.21164	0.00408719	1.28681	0.353706	1.01606	0.953462	2.89165	0.000115542
Bra000811	Bra000811	A03:13317113-13317812	537	1.22877	0.614188	1.81763	0.149395	21.6367	4.6401e-14	1.04239	0.920558	7.85405	4.28966e-07	1.98573	0.0950781	-2.24195	0.0471034	3.46252	0.00262563	-82.5944	7.22644e-27	-10.6398	6.92371e-09
Bra000813	Bra000813	A03:13322612-13322890	279	-1.47647	0.468529	-1.24361	0.677641	3.48229	0.0187389	1.43065	0.494256	4.53548	0.00469837	2.33401	0.105845	-1.13362	0.812247	1.31185	0.604142	2.7819	0.0516376	4.13708	0.00692648
Bra000814	Bra000814	A03:13331823-13334099	1473	-1.68951	0.0514228	-1.44603	0.165364	-1.03871	0.88748	-1.20775	0.475899	-1.35211	0.279989	1.96323	0.0110093	-2.19927	0.00464832	1.63973	0.061275	1.12734	0.655086	4.06544	3.23666e-07
Bra000821	Bra000821	A03:13366668-13367457	543	1.62198	0.00463399	1.0232	0.893152	1.02398	0.889759	-3.80233	5.68984e-15	-1.01276	0.94082	-3.38493	1.00173e-12	1.56403	0.00889622	1.14937	0.416368	-2.09477	1.56297e-05	-2.85051	9.18329e-10
Bra000823	Bra000823	A03:13381349-13382854	1335	1.72231	0.0802734	1.38251	0.297695	-2.18205	0.0129818	-2.37337	0.00573006	-2.24427	0.00956696	-6.61532	2.2865e-09	1.67457	0.101942	-2.01613	0.027428	-1.0493	0.878829	-3.54259	6.79066e-05
Bra000827	Bra000827	A03:13401517-13405226	2289	1.04331	0.582831	-1.33617	0.000209126	1.54472	1.76119e-08	1.19798	0.0196916	1.49263	2.12751e-07	1.19112	0.0258942	1.00814	0.916381	-1.34386	0.000145373	-1.54126	2.13289e-08	-2.0881	2.8142e-21
Bra000830	Bra000830	A03:13410787-13411361	501	1.38871	0.307068	1.09755	0.778373	-3.62068	0.000497319	1.03552	0.91592	-2.22534	0.0174035	-1.11505	0.743616	2.25946	0.0330882	-1.05203	0.878887	2.88841	0.00439451	1.21514	0.571241
Bra000837	Bra000837	A03:13440823-13441955	696	1.65464	0.00323617	1.42146	0.0397707	1.23446	0.218232	-2.38341	3.87708e-07	1.10462	0.560708	-2.15725	6.99692e-06	1.48061	0.0217798	1.57048	0.00837068	-2.85788	8.5127e-10	-2.69433	6.9127e-09
Bra000840	Bra000840	A03:13455912-13457043	873	-1.04477	0.87432	1.11952	0.683359	1.16029	0.591468	-3.16654	3.35471e-05	1.02963	0.916093	-3.19311	2.95001e-05	-1.17735	0.556009	1.1102	0.707899	-3.49852	6.68063e-06	-2.67656	0.00040243
Bra000842	Bra000842	A03:13463232-13465774	1761	1.243	0.270135	1.00362	0.985403	-1.87403	0.00175979	-2.08261	0.000228328	-1.8748	0.00162841	-2.64225	1.28821e-06	1.24249	0.284765	-1.26415	0.246531	-1.01999	0.922105	-1.60209	0.0201304
Bra000846	Bra000846	A03:13486889-13491817	2619	-1.16824	0.278359	-1.24324	0.129009	3.68484	7.80386e-20	1.62398	0.00070481	3.71194	5.34078e-20	2.0386	6.67463e-07	-1.15971	0.299651	1.00971	0.946135	-2.06956	3.58432e-07	-1.76739	6.78533e-05
Bra000847	Bra000847	A03:13492936-13494533	960	1.50928	0.256598	1.1712	0.664575	1.46314	0.294478	2.52004	0.0110644	1.41149	0.342017	1.72712	0.133163	1.45601	0.300545	-1.24582	0.545106	-1.41853	0.335538	-2.5731	0.00924043
Bra000857	Bra000857	A03:13544282-13546517	1329	-1.05451	0.690588	1.15632	0.277185	2.30896	2.90392e-10	1.4634	0.00427925	2.12181	1.57613e-08	1.53844	0.00120889	-1.14752	0.29891	1.21561	0.141227	-1.8729	2.20948e-06	-1.34264	0.0262897
Bra000862	Bra000862	A03:13564963-13566263	987	1.17536	0.606776	1.89989	0.0362262	1.04086	0.900919	-1.26686	0.451839	1.2493	0.479531	1.16987	0.601817	1.41073	0.286021	2.81578	0.000801114	-1.08803	0.793969	1.83448	0.0490234
Bra000863	Bra000863	A03:13568019-13570118	1113	1.06623	0.588254	1.11227	0.369062	-1.29419	0.0300893	-2.01191	4.11634e-09	-1.22276	0.0904464	-2.41423	1.35728e-13	1.12851	0.310554	-1.07885	0.525497	-1.52063	0.000444929	-1.85136	2.50413e-07
Bra000864	Bra000864	A03:13578653-13594394	2697	1.73024	0.237854	1.51846	0.360237	-1.11512	0.818765	-1.7578	0.221485	-1.93261	0.162321	-2.57022	0.0405516	-1.00165	0.997274	1.03849	0.93536	1.40796	0.47048	1.46457	0.421025
Bra000865	Bra000865	A03:13595929-13599094	1512	-1.13563	0.40053	-1.02645	0.861764	-2.10159	1.96098e-06	1.55715	0.00297831	-1.93279	2.60291e-05	1.83263	4.94549e-05	-1.04441	0.787679	1.14659	0.356771	4.33683	3.01072e-21	5.19339	2.20404e-26
Bra000867	Bra000867	A03:13605023-13605964	396	1.08735	0.816076	1.54596	0.226244	-2.30916	0.0201923	1.57913	0.20441	-2.05969	0.0448743	-1.30833	0.455358	1.21905	0.582667	-1.3364	0.420529	4.55084	2.59728e-05	2.79339	0.00434703
Bra000868	Bra000868	A03:13617887-13621140	2496	1.14676	0.23493	1.02848	0.807558	-1.21398	0.096162	-1.27628	0.0348028	-1.23109	0.0734398	-2.36474	2.15793e-13	1.13082	0.294927	-1.80152	5.52621e-07	1.04279	0.719854	-1.9536	1.42663e-08
Bra000869	Bra000869	A03:13622768-13636237	10728	1.2018	0.566013	-1.0904	0.787615	1.48832	0.21646	-1.98109	0.0370882	1.11192	0.741663	1.1724	0.62109	-1.11376	0.738904	2.13007	0.0213183	-2.61186	0.00354179	-1.10094	0.76553
Bra000875	Bra000875	A03:13661766-13662884	642	-1.04603	0.781085	-1.01147	0.943874	1.72307	0.000777508	6.94922	4.78617e-33	1.58056	0.004696	8.2843	5.54173e-39	-1.14034	0.417304	1.1786	0.309805	2.95069	2.30259e-11	3.96574	1.7116e-17
Bra000876	Bra000876	A03:13665108-13666213	642	-1.1517	0.637955	-1.1976	0.548219	1.95346	0.025573	29.5786	1.22524e-29	2.09074	0.0139835	37.5623	1.08931e-33	-1.07608	0.806808	1.06038	0.844538	14.1238	9.28108e-19	16.1161	1.63461e-20
Bra000880	Bra000880	A03:13690093-13692132	2040	1.62958	0.161945	1.26621	0.49986	1.43328	0.303118	1.02862	0.935727	2.99706	0.00163851	2.48571	0.00909363	3.40753	0.000442769	3.05983	0.00136257	-1.72701	0.118285	-1.92325	0.0604792
Bra000883	Bra000883	A03:13703939-13707596	1902	-1.21901	0.582983	-1.88129	0.0815496	2.75098	0.00452661	1.78624	0.102865	3.5681	0.000383615	6.50242	1.90427e-07	1.064	0.860858	1.93499	0.0609039	-1.33261	0.417046	1.3647	0.377504
Bra000884	Bra000884	A03:13716673-13717051	285	-1.79122	0.0398089	1.37022	0.266648	15.6784	2.57212e-22	1.58536	0.104081	25.3608	3.82119e-30	4.27768	2.90566e-07	-1.10736	0.718723	3.69716	3.92465e-06	-15.6391	2.81344e-22	-3.81993	2.21289e-06
Bra000885	Bra000885	A03:13724106-13724783	678	-1.71692	0.0237583	-1.23566	0.374513	-1.03803	0.875873	1.28991	0.285063	1.1221	0.630847	1.49948	0.0890756	-1.47404	0.105392	-1.06296	0.797634	2.54803	8.90462e-05	3.53344	1.29049e-07
Bra000888	Bra000888	A03:13738920-13740874	1380	-2.17746	0.0818583	1.09816	0.834606	1.08172	0.859569	2.1937	0.0775664	1.56532	0.320637	2.57362	0.0334398	-1.50475	0.36171	1.28835	0.565704	1.11653	0.803763	2.16456	0.0830479
Bra000889	Bra000889	A03:13746035-13750209	1185	-2.84774	0.0958113	-1.03607	0.955033	1.51939	0.505393	4.62067	0.0148274	1.80052	0.349474	6.07284	0.00408468	-2.4031	0.162857	1.26852	0.704837	1.45351	0.551498	4.43086	0.0178021
Bra000893	Bra000893	A03:13778147-13780139	1620	-1.16503	0.405745	1.09915	0.601602	-2.42937	3.04326e-06	-1.33871	0.108282	-2.06949	0.000133273	-1.55481	0.0153325	1.00761	0.969235	-1.05666	0.762799	3.07498	3.23801e-09	2.88811	2.25417e-08
Bra000897	Bra000897	A03:13801958-13805754	2157	1.23874	0.236674	1.06298	0.738624	-1.04927	0.794963	-1.35152	0.103627	-1.30646	0.146868	-2.85753	7.40046e-08	-1.00515	0.978261	-1.98902	0.000482834	-1.39634	0.0755721	-2.76314	2.65469e-07
Bra000901	Bra000901	A03:13829616-13831336	771	1.34839	0.0284002	1.17733	0.232345	1.24417	0.11053	-2.54996	1.44131e-11	1.14885	0.309	-1.74842	4.84868e-05	1.24508	0.109386	1.71706	0.000105579	-3.29243	9.15429e-18	-2.38741	2.49535e-10
Bra000902	Bra000902	A03:13831961-13834232	1506	1.58118	0.163248	-1.45772	0.259145	2.75593	0.00181452	-2.63961	0.0064424	2.44851	0.00395655	-1.33527	0.421306	1.4048	0.268149	1.35612	0.423171	-5.05901	4.11872e-06	-5.24063	1.0317e-06
Bra000903	Bra000903	A03:13843127-13845169	1563	1.00224	0.993166	-1.7908	0.0311155	149.447	1.63552e-84	3.36065	3.40944e-06	96.9365	1.50678e-70	10.9766	1.84034e-19	-1.53825	0.0889868	1.82389	0.0189184	-64.7389	3.80709e-60	-23.0749	5.39193e-35
Bra000909	Bra000909	A03:13882749-13883669	345	-1.23782	0.157387	1.0839	0.584264	-1.02776	0.857083	-1.19999	0.217644	-1.31359	0.0820429	-1.23204	0.158982	-1.58208	0.00367768	1.0557	0.715614	1.2245	0.181546	2.04517	4.05e-06
Bra000910	Bra000910	A03:13883840-13884256	417	1.04364	0.819996	1.17101	0.41039	10.7435	2.06155e-37	1.61892	0.0114463	8.86124	8.85335e-32	7.57222	4.59031e-27	-1.16172	0.415215	5.47724	8.04617e-20	-13.0642	2.95195e-43	-2.05315	9.44215e-05
Bra000913	Bra000913	A03:13892119-13894071	1953	-1.42034	0.0725732	-1.33408	0.139796	1.90692	0.000945502	2.74141	2.3233e-07	2.18623	6.27364e-05	2.90041	4.83155e-08	-1.23887	0.272585	-1.26095	0.234212	2.06792	0.000195225	2.03171	0.000279951
Bra000914	Bra000914	A03:13901943-13903124	1182	-1.21361	0.224124	-1.15002	0.380195	1.49953	0.010949	4.0591	1.36308e-18	1.5455	0.00627057	6.05056	1.21384e-29	-1.17751	0.304869	1.29617	0.103036	2.40811	3.37202e-08	3.6754	2.91691e-16
Bra000915	Bra000915	A03:13904663-13909983	2949	1.05456	0.605495	1.06674	0.529858	-1.0516	0.625154	-1.8616	1.60768e-09	-1.0306	0.769717	-2.50095	6.34744e-19	1.07605	0.477024	-1.25938	0.0256068	-1.66049	8.79578e-07	-2.25023	4.0231e-15
Bra000918	Bra000918	A03:13924541-13925812	726	1.05903	0.796729	1.83969	0.00742856	-3.3893	2.51739e-07	-1.08102	0.736243	-2.50976	6.89648e-05	-1.37797	0.157195	1.43016	0.143861	1.44324	0.111045	1.45462	0.120169	1.46793	0.10102
Bra000927	Bra000927	A03:13987436-13988125	690	2.74312	0.0207157	1.57938	0.312112	-1.48915	0.373946	-1.4135	0.454039	-2.06008	0.0983618	-5.15947	0.000795308	1.9829	0.127243	-2.31112	0.092846	-2.22594	0.0831192	-10.2009	1.81273e-06
Bra000928	Bra000928	A03:13990917-13993320	2256	-1.05233	0.515319	1.01307	0.868568	-1.4568	2.48258e-06	1.36256	7.40308e-05	-1.36483	9.99235e-05	1.4901	3.34577e-07	1.01431	0.861472	1.1079	0.187377	1.92277	2.24979e-16	2.1002	1.03648e-20
Bra000929	Bra000929	A03:13994670-13995383	342	1.12374	0.534982	-1.25265	0.232085	1.2385	0.256196	-1.82069	0.00152572	1.04296	0.823339	-1.25888	0.224204	-1.05673	0.770038	1.15457	0.449242	-2.2017	3.06821e-05	-1.80457	0.00182465
Bra000930	Bra000930	A03:14011794-14013727	1578	-1.21156	0.401974	-1.28704	0.267775	-2.19947	0.00088538	1.41333	0.125184	-1.44403	0.118358	-1.43045	0.121541	1.25718	0.346605	-2.60201	3.00283e-05	3.88964	8.22726e-09	1.18905	0.464746
Bra000937	Bra000937	A03:14054247-14058116	2118	-1.16098	0.468544	1.02304	0.911852	6.8792	6.46021e-21	1.24065	0.294389	8.13129	2.18899e-24	2.12279	0.000250759	1.01811	0.930324	1.75044	0.00644413	-4.40369	5.35018e-13	-2.56132	4.64765e-06
Bra000938	Bra000938	A03:14059251-14059984	582	1.23118	0.598843	1.31315	0.490573	1.52804	0.283572	2.11982	0.0572082	2.96121	0.00600835	2.26937	0.038019	2.38592	0.0277807	1.40579	0.388443	1.90623	0.102576	1.12315	0.768711
Bra000940	Bra000940	A03:14063558-14066097	1506	2.34402	0.00530354	2.38137	0.00455042	1.0822	0.796152	-2.37486	0.00479261	-1.0086	0.977626	-3.33143	8.43624e-05	2.14749	0.0124211	1.6976	0.0846453	-4.23085	2.54135e-06	-5.3521	4.22838e-08
Bra000942	Bra000942	A03:14074274-14075239	966	1.92958	0.0572054	1.79414	0.0973337	-2.65887	0.00567756	-2.98832	0.00287532	-2.30866	0.016047	-7.95434	4.00955e-08	2.22229	0.024634	-1.48361	0.313575	-3.21608	0.00158404	-10.6035	4.12279e-10
Bra000943	Bra000943	A03:14080892-14083452	1803	1.17451	0.15666	-1.26377	0.0391685	9.93163	5.08474e-95	1.30036	0.0190184	8.52196	3.33499e-83	1.10851	0.367453	1.0078	0.942763	-1.48249	0.000482291	-5.92016	5.55043e-59	-8.84508	1.93692e-85
Bra000945	Bra000945	A03:14094991-14095830	768	-1.09476	0.725555	1.55141	0.0945393	1.94424	0.00922939	-1.82138	0.0290831	1.94075	0.00992662	-1.08975	0.741409	-1.09673	0.716921	2.59299	0.000474198	-5.8688	4.79991e-11	-2.06372	0.00505155
Bra000947	Bra000947	A03:14109081-14110014	495	1.77711	0.0076363	1.55376	0.0409554	1.46367	0.0773019	-1.68621	0.0154974	1.20025	0.39693	-1.29068	0.236573	1.45728	0.0806839	2.02992	0.00103736	-2.61944	8.14695e-06	-1.8805	0.00339483
Bra000949	Bra000949	A03:14114137-14118531	3072	-1.07054	0.714784	-1.24722	0.234869	-1.45522	0.0456636	-1.83572	0.00111423	-1.21174	0.305868	-2.67646	1.63983e-07	1.12181	0.542558	-1.81844	0.00150158	1.18704	0.361797	-1.7185	0.00419365
Bra000953	Bra000953	A03:14131625-14132970	795	1.34537	0.01481	1.23102	0.0880188	1.17334	0.190095	-2.04705	4.85987e-09	1.04816	0.699345	-2.18525	1.67089e-10	1.20184	0.131968	1.15316	0.246408	-2.4579	2.17268e-13	-2.56166	1.55625e-14
Bra000954	Bra000954	A03:14133317-14136179	1275	-1.24355	0.158458	-1.03764	0.810986	1.0546	0.731156	1.56923	0.00341014	1.02699	0.864122	2.85522	8.77862e-12	-1.27699	0.11652	1.7535	0.000244279	1.42588	0.0215647	3.19284	5.74083e-14
Bra000955	Bra000955	A03:14137586-14139467	1122	-1.09375	0.598688	1.01062	0.950541	4.96837	4.31238e-21	1.49633	0.0179129	4.55423	5.10473e-19	3.42221	4.82687e-13	-1.19321	0.298658	2.31136	8.37216e-07	-3.74452	8.23062e-15	-1.35772	0.0720118
Bra000957	Bra000957	A03:14142637-14143971	939	1.4148	0.0229846	1.03846	0.805685	-2.08916	8.00989e-06	-1.21309	0.210597	-2.12772	2.08236e-06	-1.23133	0.17975	1.38917	0.05464	1.02308	0.883714	1.90134	0.000106068	1.40027	0.0371911
Bra000958	Bra000958	A03:14146426-14149052	1377	1.35664	0.174359	1.09155	0.697363	-1.62632	0.0352122	-1.773	0.0120367	-1.26955	0.29135	-2.34242	0.000221363	1.73789	0.0174586	-1.21036	0.412994	-1.04651	0.845735	-2.20131	0.000673639
Bra000960	Bra000960	A03:14159192-14159545	354	1.34053	0.208425	1.38825	0.164808	1.30392	0.260315	-1.44204	0.130143	1.39152	0.154251	-1.54131	0.0696747	1.43059	0.127081	1.29884	0.284168	-2.3022	0.000553436	-2.53573	8.90864e-05
Bra000961	Bra000961	A03:14161224-14163884	1407	-1.07132	0.514312	1.11262	0.311439	2.62121	5.10614e-20	-1.11028	0.321632	2.82819	5.55986e-23	1.00694	0.947738	1.00714	0.945925	1.24389	0.0386964	-2.706	3.14753e-21	-2.19096	8.81432e-14
Bra000963	Bra000963	A03:14168214-14171363	2919	-1.67856	0.0429792	1.09348	0.726967	9.03139	7.06088e-18	1.06245	0.812888	11.1011	4.83188e-21	2.24855	0.00153313	-1.3656	0.22226	2.31423	0.00103412	-12.3999	6.83572e-23	-3.92362	8.70854e-08
Bra000964	Bra000964	A03:14175192-14175680	399	1.72658	0.197588	1.90889	0.128503	1.68041	0.22642	-1.50432	0.355424	1.52518	0.311743	-1.09155	0.834377	1.56709	0.28776	2.63074	0.0264282	-2.63291	0.0276418	-1.56838	0.282301
Bra000970	Bra000970	A03:14198724-14202754	1965	2.40475	0.0135355	1.91223	0.0748809	-1.6836	0.17586	-1.73455	0.151554	-1.65985	0.155128	-4.70592	8.84181e-05	2.43917	0.0208444	-1.41879	0.397757	-1.3041	0.507849	-4.51304	0.000159076
Bra000974	Bra000974	A03:14235366-14236625	867	-1.14996	0.501972	1.33211	0.168349	-1.12786	0.563207	-1.20604	0.368241	-1.27616	0.241408	-3.07893	6.71198e-08	-1.30116	0.20602	-1.91645	0.00179485	-2.24344	0.000103995	-3.3043	9.61672e-09
Bra000976	Bra000976	A03:14242496-14245428	1605	1.16246	0.0414305	-1.08524	0.26807	1.08964	0.248976	-1.74861	6.37239e-14	1.0802	0.297981	-2.60804	3.63829e-36	1.15238	0.0578099	-1.61863	3.92768e-10	-1.65418	2.17349e-11	-3.0855	4.88981e-49
Bra000984	Bra000984	A03:14296545-14297952	645	1.99033	0.00408186	1.44987	0.126452	1.61126	0.0485592	-2.65876	0.000122359	-1.08131	0.74357	-3.29324	2.43119e-06	1.14237	0.58096	1.17054	0.550735	-5.24811	5.84003e-11	-5.12182	9.62697e-11
Bra000985	Bra000985	A03:14299410-14299835	426	1.06284	0.857448	1.16539	0.655101	107.147	7.64081e-44	2.81321	0.00236003	41.5174	1.91547e-28	7.17681	5.93645e-09	-2.42818	0.00792551	2.97302	0.00119212	-62.6481	6.40688e-35	-8.67819	1.07567e-10
Bra000986	Bra000986	A03:14300565-14301688	792	-1.08864	0.594	1.12436	0.463485	3.51828	1.74494e-15	1.14207	0.405584	2.52044	5.84322e-09	1.11881	0.482001	-1.51963	0.00790131	1.10146	0.544639	-3.79064	3.8502e-17	-2.26466	2.62215e-07
Bra000987	Bra000987	A03:14302168-14305125	2622	1.35244	0.00180252	-1.11704	0.252519	-1.14116	0.180431	-1.54438	7.85852e-06	-1.27809	0.0119311	-2.02558	1.06055e-12	1.20755	0.057846	-1.4651	0.000125998	-1.05857	0.565614	-1.8728	3.44893e-10
Bra000988	Bra000988	A03:14306771-14308016	807	-1.41843	0.169913	-1.8442	0.0160424	1.3858	0.198711	1.06552	0.80161	1.23856	0.403727	2.91091	2.54435e-05	-1.58705	0.0705538	1.48135	0.11914	1.03658	0.887224	2.43698	0.000458577
Bra000997	Bra000997	A03:14330194-14332387	1377	-1.60587	0.0816856	-1.27	0.379043	2.23216	0.00308834	1.26695	0.38326	2.18663	0.00404516	2.36061	0.00155703	-1.63931	0.0686573	1.4671	0.157477	-1.58671	0.0887343	1.51573	0.125407
Bra001003	Bra001003	A03:14350235-14352133	1146	1.7019	0.0138845	1.45837	0.0826651	1.07137	0.750442	-2.40597	6.44631e-05	-1.07681	0.732053	-4.78733	1.46883e-12	1.47522	0.0728184	-1.36438	0.164519	-4.918	3.8282e-13	-9.89875	3.19261e-25
Bra001004	Bra001004	A03:14352950-14355987	1911	1.24171	0.166445	1.06121	0.704384	2.71071	1.82221e-10	1.33655	0.0638303	2.28124	1.33834e-07	1.44031	0.0197521	1.04498	0.778385	1.14359	0.391179	-2.533	2.81295e-09	-2.31459	8.05774e-08
Bra001006	Bra001006	A03:14376358-14377422	1065	1.41493	0.0191773	1.06202	0.687003	-5.30578	4.27974e-22	1.03026	0.841676	-3.97531	4.34373e-18	-1.20427	0.216555	1.88849	0.000484198	-1.16825	0.30082	5.47356	7.59584e-23	2.48097	1.68262e-08
Bra001008	Bra001008	A03:14391498-14398338	2454	-1.11968	0.610089	-1.407	0.103171	-1.20334	0.419608	-2.75593	2.81577e-06	-1.3203	0.238577	-1.52359	0.0530554	-1.22851	0.39699	1.2856	0.262745	-1.0316	0.893648	1.53099	0.0698533
Bra001009	Bra001009	A03:14399919-14400999	861	-1.26831	0.44672	-1.05758	0.857652	2.26687	0.00876794	2.02415	0.0238455	4.65172	8.53645e-07	3.30864	0.000125944	1.61793	0.123214	1.54559	0.162869	2.00409	0.0259224	1.91448	0.037411
Bra001023	Bra001023	A03:14438806-14443867	3195	-1.00758	0.975011	1.27947	0.306981	-4.73952	3.16266e-10	-1.4595	0.118068	-1.33199	0.236657	-1.17325	0.507865	3.53144	3.76313e-07	1.59164	0.0547579	2.96213	1.19145e-05	1.33505	0.233103
Bra001024	Bra001024	A03:14451832-14452626	357	-1.30607	0.0298154	-1.12944	0.317912	1.35034	0.0140138	1.59048	0.000117712	1.40342	0.00629738	2.81632	8.78913e-18	-1.25668	0.0641073	1.5678	0.000161122	1.34324	0.0149039	2.64649	1.09425e-15
Bra001031	Bra001031	A03:14470583-14471404	822	1.34654	0.465465	1.02166	0.958196	1.01883	0.963549	3.56072	0.00184963	1.46861	0.34564	3.34403	0.00308875	1.941	0.10409	-1.04223	0.919084	2.17642	0.0565348	1.07586	0.857536
Bra001032	Bra001032	A03:14476673-14479645	1617	1.11517	0.378709	-1.04635	0.715605	-2.27996	1.21565e-09	1.33934	0.0172373	-1.37983	0.0118963	1.36568	0.0118107	1.84265	1.16462e-05	-1.02617	0.832428	3.24569	2.12012e-18	1.7165	2.24163e-05
Bra001034	Bra001034	A03:14483177-14486214	2574	1.20001	0.450993	1.1667	0.524028	-25.1701	3.8e-37	-1.11657	0.648731	-11.173	9.21655e-23	-2.6743	4.99752e-05	2.70333	0.000109069	-2.05289	0.00303049	20.3562	1.29471e-32	3.66801	1.32935e-07
Bra001035	Bra001035	A03:14490690-14492186	612	1.74653	0.038953	1.33557	0.284325	-1.04674	0.86603	-2.83615	0.000124082	-1.06061	0.827497	-4.6267	1.84351e-08	1.72368	0.0443178	-1.22145	0.464735	-2.71345	0.000242918	-5.71287	1.56331e-10
Bra001037	Bra001037	A03:14496982-14499003	1074	-1.75571	0.120927	-1.14144	0.715283	3.36806	0.000810348	1.82959	0.0956488	4.64714	2.29582e-05	4.92615	1.08938e-05	-1.27247	0.506195	2.35886	0.0178752	-1.45467	0.30112	2.06342	0.0456356
Bra001038	Bra001038	A03:14505045-14507189	1545	2.14755	0.0105982	1.08987	0.775681	-1.30205	0.386039	-4.59739	1.40375e-06	-1.68023	0.0835018	-2.99663	0.000411584	1.66419	0.0951911	1.67207	0.11313	-4.00428	1.37745e-05	-3.9854	8.66186e-06
Bra001046	Bra001046	A03:14537085-14538567	1335	1.31709	0.0161107	1.26128	0.0426726	1.71726	2.31078e-06	1.33979	0.010637	1.38085	0.00480938	-1.18934	0.130011	1.05907	0.61604	-1.26338	0.0412012	-2.22585	2.75734e-12	-2.97822	1.55293e-21
Bra001047	Bra001047	A03:14540529-14542487	1959	-1.19889	0.375459	-1.22168	0.319187	-1.31676	0.186839	-1.30458	0.185917	-1.3457	0.160938	1.30139	0.190537	-1.22524	0.34579	1.38969	0.102004	1.56003	0.0325057	2.65626	2.93835e-06
Bra001051	Bra001051	A03:14560843-14561768	492	-2.44831	0.00263102	-1.5141	0.129654	-1.2217	0.486006	-3.29211	4.25818e-05	1.38464	0.308679	-5.0935	3.03509e-06	-1.44733	0.23324	-2.34258	0.0188694	-1.93315	0.0317626	-3.12891	0.00178948
Bra001056	Bra001056	A03:14572256-14573826	906	1.56921	0.0292196	1.41687	0.0953814	1.08033	0.711246	-1.11378	0.608383	-1.06992	0.743848	-1.69775	0.0118675	1.35761	0.143331	-1.07583	0.729924	-1.6716	0.0145936	-2.44147	2.18458e-05
Bra001058	Bra001058	A03:14576888-14578579	1692	-1.48626	0.0892836	-1.54402	0.0617111	-1.46455	0.104172	-1.34326	0.203184	-1.49073	0.0942101	1.88102	0.00654875	-1.51283	0.0847078	1.63644	0.0335869	1.30454	0.258388	3.22958	7.35476e-07
Bra001059	Bra001059	A03:14578724-14581241	1566	1.06745	0.765961	-1.23676	0.336693	-1.21459	0.382684	-1.90827	0.00384056	-1.10121	0.663418	-2.17659	0.000701839	1.17735	0.467872	-1.41066	0.137656	-1.63539	0.0299848	-2.71613	1.4035e-05
Bra001060	Bra001060	A03:14582059-14583978	1434	1.2171	0.371629	-1.18053	0.449954	2.31186	0.000120612	1.28106	0.251803	1.38577	0.136812	1.4636	0.0821029	-1.37071	0.146834	-1.03329	0.879234	-1.42149	0.10169	-1.07157	0.751159
Bra001063	Bra001063	A03:14591003-14593080	846	1.31524	0.0655781	1.20458	0.212308	1.1428	0.371497	-1.30337	0.0767424	-1.00491	0.973777	-1.72049	0.000296259	1.14527	0.364379	-1.09585	0.542838	-1.69818	0.000411021	-2.1313	4.59336e-07
Bra001064	Bra001064	A03:14594254-14595242	606	-1.13469	0.672979	1.40292	0.255797	57.0292	2.62276e-42	1.46096	0.202981	59.7837	4.42276e-43	7.05917	4.12783e-11	-1.08241	0.788013	6.7787	1.00746e-10	-33.2803	2.19019e-32	-4.53573	2.88606e-07
Bra001066	Bra001066	A03:14600683-14602197	1077	2.17039	0.0040456	1.31894	0.30884	2.5117	0.000640476	-3.38091	1.2192e-05	1.74924	0.0374327	-3.34165	1.3192e-05	1.51153	0.124461	1.33443	0.308437	-13.9468	1.7716e-21	-15.7977	1.26264e-23
Bra001067	Bra001067	A03:14603683-14604789	1107	-1.18776	0.643638	1.50447	0.270455	485.882	1.15721e-64	4.43081	5.05994e-05	334.713	1.04474e-56	16.1252	2.15474e-14	-1.72419	0.128722	5.47526	2.3975e-06	-126.332	3.73895e-41	-13.382	4.93175e-13
Bra001068	Bra001068	A03:14605291-14609032	2289	-1.58736	0.0401582	1.02679	0.906161	-2.22332	0.000562919	2.27155	0.00021363	-1.9428	0.00532987	1.1384	0.563099	-1.38708	0.18082	-1.94334	0.00270386	4.32982	1.90074e-10	3.09045	1.821e-06
Bra001071	Bra001071	A03:14620481-14622412	1362	1.78421	0.0194797	1.08138	0.754455	-1.84847	0.0225843	-1.7886	0.0236986	-1.39271	0.185019	-1.94052	0.010578	2.36808	0.00148702	-1.00329	0.99016	1.16875	0.570993	-2.03283	0.00677017
Bra001078	Bra001078	A03:14640954-14643070	1512	-1.04384	0.779147	1.26216	0.135108	-1.23049	0.182163	-1.21403	0.218456	-1.34819	0.0562719	-2.6908	1.2011e-09	-1.14369	0.398213	-1.75605	0.000619924	-1.56821	0.00452251	-2.40788	9.94179e-08
Bra001080	Bra001080	A03:14646998-14647969	972	1.48012	0.195695	1.43067	0.242614	1.2103	0.530193	1.27234	0.432186	1.0917	0.772164	-1.00538	0.985998	1.33508	0.34183	1.11842	0.714477	-1.93011	0.0312161	-2.30401	0.00615729
Bra001082	Bra001082	A03:14655012-14658106	1242	1.04996	0.795564	1.02329	0.903516	3.39167	5.62994e-11	1.01148	0.952012	3.11112	1.18364e-09	1.97732	0.000292645	-1.03831	0.838813	2.0004	0.000226431	-4.1221	3.89106e-14	-1.98461	0.000221727
Bra001085	Bra001085	A03:14669843-14674652	2766	1.37755	0.0558471	-1.05296	0.758563	-1.03541	0.835862	-3.50694	1.28992e-13	-1.04535	0.791317	-3.08795	3.00263e-11	1.36446	0.0644515	1.07856	0.658505	-3.8658	1.5762e-15	-4.89052	7.84789e-21
Bra001089	Bra001089	A03:14694775-14697803	2391	1.83909	0.0165092	-1.0103	0.968053	-1.15508	0.57266	-1.92279	0.0110606	-1.15325	0.574734	-2.65081	0.000171345	1.84201	0.016828	-1.39283	0.203943	-2.4036	0.000666068	-6.1667	2.03349e-12
Bra001090	Bra001090	A03:14702904-14706863	2370	-1.01705	0.962233	-1.19372	0.620131	1.13774	0.717779	8.93717	8.5467e-10	1.0152	0.966301	12.8363	8.83211e-13	-1.13981	0.714009	1.20319	0.604223	3.745	0.000216476	5.13594	4.56949e-06
Bra001093	Bra001093	A03:14723831-14726576	2442	1.7017	0.150806	1.608	0.19857	1.12451	0.752196	-2.67633	0.00826332	1.24575	0.552074	1.08456	0.825836	1.88517	0.0875666	4.66742	3.47941e-05	-2.32028	0.0244169	1.06705	0.860486
Bra001096	Bra001096	A03:14750073-14752347	1932	1.20439	0.109436	-1.03112	0.791017	-2.8547	8.68637e-14	-1.30243	0.023831	-1.94926	1.4143e-07	-1.24516	0.0646249	1.76384	0.000147446	1.01443	0.904885	2.6422	6.59832e-12	1.5196	0.00120854
Bra001100	Bra001100	A03:14767399-14770125	1101	-1.9739	0.0550769	-1.91734	0.0624712	-1.75988	0.113481	-4.21923	5.027e-05	-1.24592	0.547718	-2.10338	0.0383422	-1.39744	0.363552	1.04621	0.901382	-1.46372	0.295205	-1.00117	0.997471
Bra001101	Bra001101	A03:14774887-14775249	291	-1.56572	0.207138	-1.54085	0.179885	-2.29887	0.0352644	1.46898	0.216253	2.08779	0.0403986	4.92131	4.09647e-07	3.06539	0.00496498	2.17423	0.0103683	7.29985	2.00973e-07	5.17765	3.6784e-07
Bra001106	Bra001106	A03:14791553-14794671	2160	-1.16818	0.331433	1.07158	0.666534	-2.23818	1.36597e-06	1.06396	0.698809	-1.30987	0.0999625	1.19891	0.256971	1.46271	0.0258768	1.2075	0.23814	2.07021	1.35259e-05	1.709	0.00104317
Bra001112	Bra001112	A03:14829998-14832612	1731	-1.57115	0.208395	1.11961	0.752432	5.3655	7.12215e-07	-1.02214	0.951416	10.0179	4.01998e-11	3.80691	0.000102584	1.18837	0.598818	4.35662	2.04307e-05	-7.09891	1.27789e-08	-1.93639	0.044599
Bra001115	Bra001115	A03:14852979-14853994	792	2.06771	0.0134456	1.55597	0.133702	-1.30835	0.364075	-1.34194	0.320329	-1.33495	0.325654	1.12339	0.692455	2.02651	0.0170745	2.34565	0.00389156	-1.24579	0.459488	-1.07629	0.802751
Bra001116	Bra001116	A03:14854824-14857249	1467	1.31265	0.0294748	1.06378	0.622021	1.09405	0.474489	-2.30448	4.95091e-11	-1.03498	0.783677	-1.9369	1.84468e-07	1.15927	0.24061	1.26566	0.066478	-2.66642	1.3968e-14	-2.44228	1.97452e-12
Bra001117	Bra001117	A03:14857729-14858829	960	1.02944	0.84564	1.06556	0.668818	-2.51123	6.25441e-09	-1.3996	0.0246837	-1.85378	6.67353e-05	-1.20596	0.209891	1.39454	0.0424555	1.23665	0.158332	2.00605	1.2696e-05	1.77893	0.000206982
Bra001121	Bra001121	A03:14870762-14871256	426	-1.10298	0.625676	-1.02691	0.89487	-1.51777	0.0378612	-5.62132	8.82356e-18	-1.37374	0.11407	-5.88924	1.16356e-18	1.0017	0.993277	-1.07585	0.716325	-3.60508	1.80027e-10	-3.8851	1.49563e-11
Bra001122	Bra001122	A03:14872534-14873238	423	-1.91807	0.079759	-1.31502	0.461235	1.99374	0.0633301	1.49147	0.282019	2.05394	0.0528743	2.23518	0.0304444	-1.86185	0.0944313	1.13963	0.725004	-1.32419	0.449821	1.60236	0.204566
Bra001123	Bra001123	A03:14874483-14875819	645	-1.79577	0.018962	-1.54136	0.0829086	-1.05464	0.83114	-2.08127	0.00331181	-1.02387	0.92472	-1.38432	0.192663	-1.74337	0.0259782	-1.02521	0.920553	-2.09691	0.00301025	-1.23312	0.401381
Bra001124	Bra001124	A03:14885269-14888295	1758	1.37275	0.151516	-1.01963	0.929802	-1.22542	0.365166	-3.7466	6.0521e-09	-1.58248	0.0398488	-3.43956	6.12939e-08	1.06301	0.787663	1.0683	0.778076	-2.37294	0.000178437	-2.36119	0.000196884
Bra001126	Bra001126	A03:14894178-14896736	909	-1.11452	0.226349	1.09882	0.293206	-1.00794	0.930014	1.69378	3.45024e-09	-1.0515	0.578985	1.8099	2.79273e-11	-1.16269	0.0973686	1.17415	0.0701264	1.57033	4.88741e-07	2.14377	2.17546e-17
Bra001129	Bra001129	A03:14908163-14911891	1986	1.11737	0.629206	1.07308	0.758137	-2.28259	0.000366132	-1.00376	0.986919	-2.64284	2.70852e-05	-1.40845	0.135072	-1.03621	0.878848	-1.30761	0.241901	6.06946	6.25329e-15	4.80969	1.12119e-11
Bra001134	Bra001134	A03:14933892-14934774	408	-1.07095	0.619454	-1.28568	0.068347	1.11488	0.431607	-1.66876	0.000208721	1.03897	0.78264	-2.00086	6.48126e-07	-1.14919	0.316494	-1.54156	0.00193381	-1.48928	0.00406951	-1.99776	7.38757e-07
Bra001136	Bra001136	A03:14939128-14943029	2145	1.0191	0.874573	-1.00506	0.966435	-1.31824	0.0219524	1.6692	1.82327e-05	-1.3734	0.00852934	1.34039	0.014455	-1.02231	0.855701	-1.2516	0.0602653	2.27088	9.363e-12	1.85486	2.92841e-07
Bra001137	Bra001137	A03:14944374-14946073	966	-1.00439	0.977499	1.06718	0.674055	-1.71927	0.000622007	-1.06512	0.683417	-1.54789	0.00566222	-1.3588	0.0483429	1.10586	0.531587	-1.19542	0.250679	2.03274	7.30992e-06	1.53766	0.0065
Bra001140	Bra001140	A03:14959171-14968004	1569	1.14544	0.562933	-1.26108	0.322453	-5.63953	4.84618e-13	-4.63503	7.50055e-11	-4.07477	3.18749e-09	-5.3999	1.07035e-12	1.58531	0.0566214	-1.46918	0.105896	2.07179	0.00243372	-1.1242	0.62479
Bra001145	Bra001145	A03:14985166-14986254	573	1.24075	0.13003	1.07794	0.591347	-1.22724	0.189723	1.54652	0.00132726	-1.67143	0.00101488	1.85331	4.65354e-06	-1.09768	0.580974	1.29178	0.0499328	2.36621	1.09153e-08	3.3552	1.17877e-15
Bra001150	Bra001150	A03:15011033-15013441	1299	-1.28949	0.219855	-1.2369	0.297363	-2.38445	5.42587e-05	1.02655	0.897438	-2.94441	1.29156e-06	1.33611	0.155794	-1.59231	0.043643	1.05227	0.802199	4.02	8.10556e-11	6.73567	5.45422e-18
Bra001155	Bra001155	A03:15025566-15026791	957	1.28501	0.0955736	1.13165	0.422634	10.2225	9.28095e-56	1.80503	0.000103752	8.28945	9.35856e-47	3.35985	7.66317e-16	1.04202	0.775831	2.10644	5.00276e-07	-7.94228	4.66486e-45	-3.92891	5.81263e-21
Bra001158	Bra001158	A03:15033694-15035087	783	1.72087	0.0125322	1.26363	0.282853	-1.04741	0.832174	-3.27311	7.92517e-08	-1.01432	0.94783	-3.96942	4.52934e-10	1.77701	0.00851011	1.04197	0.854414	-3.29451	7.33756e-08	-5.61856	5.87055e-15
Bra001160	Bra001160	A03:15040407-15044257	3135	1.37372	0.0878863	-1.64306	0.010715	-2.78008	7.14992e-06	-1.87477	0.00133562	-1.92521	0.00108006	-1.16195	0.468989	1.98371	0.00425587	-1.01834	0.930549	1.73003	0.0196101	-1.16766	0.468547
Bra001168	Bra001168	A03:15104471-15105037	567	1.10556	0.862003	1.46195	0.529483	5.22309	0.00334522	5.33416	0.00414753	4.17772	0.011311	1.81384	0.306683	-1.13085	0.823152	-2.01156	0.213453	-1.81175	0.280596	-3.22275	0.0370485
Bra001169	Bra001169	A03:15109781-15112199	1233	-1.03161	0.894294	1.08468	0.728585	2.04262	0.00228838	1.42623	0.129543	2.40284	0.000181458	1.78072	0.0137445	1.14031	0.574968	1.35427	0.195278	-1.69703	0.0239097	-1.42891	0.127424
Bra001172	Bra001172	A03:15130587-15132829	1254	2.16089	0.0577211	1.23937	0.59796	-1.62784	0.233346	-22.7588	1.20431e-12	-1.61542	0.237767	-9.04191	1.43134e-07	2.17751	0.0571304	3.11952	0.0115668	-15.7126	4.45509e-10	-10.9678	1.06505e-08
Bra001175	Bra001175	A03:15145899-15152027	4095	1.21653	0.0177195	-1.01485	0.85874	2.47674	4.27916e-28	1.02911	0.728852	2.47796	3.45632e-28	1.01545	0.853259	1.21713	0.0169627	-1.0285	0.734468	-2.52538	3.24307e-29	-3.16133	3.88011e-44
Bra001179	Bra001179	A03:15185517-15186279	654	2.40978	0.0234162	4.77426	8.85076e-05	1.70379	0.174525	-1.76248	0.18394	1.05028	0.898523	-1.03966	0.919351	1.48548	0.309124	8.09352	4.09536e-07	-6.12941	1.33349e-05	-1.12499	0.759905
Bra001182	Bra001182	A03:15194732-15197005	1371	1.14823	0.242359	1.09733	0.432309	-1.81515	5.42507e-07	-1.13054	0.299845	-2.02604	2.86713e-09	-1.65577	2.11153e-05	1.02871	0.81296	-1.33469	0.0149556	1.59808	8.22926e-05	1.16393	0.202921
Bra001191	Bra001191	A03:15247633-15248800	498	-1.0838	0.688308	-1.19071	0.387052	-1.0177	0.930866	2.66678	7.39761e-07	-1.3186	0.177458	3.20932	4.97395e-09	-1.40425	0.100448	1.01069	0.956662	2.579	2.19917e-06	3.66026	1.4423e-10
Bra001192	Bra001192	A03:15252250-15252978	420	1.1557	0.423022	-1.00272	0.988158	-1.32102	0.137478	2.70882	2.25276e-08	-1.31127	0.143177	3.26687	3.28422e-11	1.16429	0.427659	1.20274	0.287901	3.35045	5.17253e-11	3.4611	8.45579e-12
Bra001197	Bra001197	A03:15276750-15277838	360	-1.34964	0.309909	-1.63758	0.0950116	1.56013	0.129908	4.02841	1.63887e-06	1.74767	0.0592858	5.93152	1.26661e-09	-1.20482	0.526794	-1.11217	0.712446	2.9482	0.000203434	3.1938	6.90877e-05
Bra001198	Bra001198	A03:15282004-15285163	2205	-1.0929	0.740766	-1.18322	0.533063	-1.31853	0.30591	2.07071	0.00663806	-1.61682	0.076743	2.23851	0.00273884	-1.34014	0.283543	-1.09453	0.735366	2.15183	0.0044621	2.6347	0.000346577
Bra001201	Bra001201	A03:15294735-15296715	1197	1.3125	0.0233031	1.19729	0.133588	1.09452	0.452168	-1.40894	0.004365	1.01917	0.874185	-1.79048	1.30364e-06	1.22215	0.0951102	-1.06139	0.621282	-1.72163	6.40264e-06	-2.23327	2.51275e-11
Bra001202	Bra001202	A03:15302271-15304094	915	-1.48179	0.0613603	-1.72885	0.00973991	-1.03894	0.855851	2.34878	3.79063e-05	2.09928	0.000426548	5.44689	6.34984e-16	1.47188	0.06642	1.34137	0.152256	2.27985	7.93976e-05	2.07769	0.000409507
Bra001203	Bra001203	A03:15307020-15319357	7209	-1.65027	0.138088	-1.65265	0.135632	-1.07005	0.841068	-1.52347	0.210796	-1.83204	0.0773693	1.29763	0.439611	-2.82543	0.00243571	1.1962	0.594869	1.02259	0.947277	3.45612	0.000284611
Bra001204	Bra001204	A03:15319606-15322435	1623	-1.03657	0.885706	-1.44427	0.140813	-1.28315	0.324539	-2.62062	0.000136552	-1.6128	0.0612123	-4.76543	5.94043e-09	-1.30288	0.305962	-2.62632	0.000368825	-1.57142	0.0784726	-3.16764	2.34435e-05
Bra001207	Bra001207	A03:15342278-15343652	990	1.47256	0.0263979	-1.06257	0.728899	1.10749	0.55871	-1.33783	0.0967599	1.02065	0.906657	-1.38558	0.0632765	1.3571	0.0803283	-1.1005	0.585804	-2.46078	2.72056e-07	-3.67513	1.09843e-13
Bra001208	Bra001208	A03:15345816-15351720	3804	-1.23105	0.116846	1.00543	0.967388	2.96409	1.77941e-16	1.79002	1.02641e-05	2.56879	1.02377e-12	2.32038	1.78822e-10	-1.42048	0.00771619	1.30332	0.0440758	-1.60387	0.00033131	1.1543	0.27595
Bra001217	Bra001217	A03:15404932-15405402	471	-1.64487	0.0877471	1.26057	0.380455	1.21412	0.48593	1.89716	0.0122473	1.38831	0.292204	1.98204	0.00606274	-1.43849	0.224487	1.31697	0.252042	1.7255	0.0400168	3.26887	1.92446e-05
Bra001220	Bra001220	A03:15417233-15419463	1485	-1.11506	0.622336	-1.47438	0.0787277	-1.55976	0.0450645	1.63104	0.0264978	-1.46966	0.082784	1.28473	0.256783	-1.05065	0.824374	-1.87181	0.00448511	4.07247	2.30201e-10	2.28588	0.000192762
Bra001225	Bra001225	A03:15435805-15438773	2790	-1.32838	0.151148	-1.14795	0.477714	-2.78127	2.06045e-06	-1.62886	0.0130207	-2.62513	1.51272e-05	-1.31069	0.172255	-1.2538	0.343663	1.08259	0.691977	2.09726	0.000669456	2.84672	2.73869e-06
Bra001226	Bra001226	A03:15441960-15442319	360	1.05469	0.748112	1.10744	0.555749	-1.71908	0.00460187	1.47035	0.0214319	-1.32166	0.122	1.03105	0.859869	1.37184	0.121062	-1.28772	0.131307	2.08503	0.000105581	1.18029	0.366934
Bra001231	Bra001231	A03:15459373-15460228	645	1.10519	0.384969	1.05266	0.654864	-1.821	8.27463e-07	1.10872	0.367146	-1.30065	0.0258406	1.27823	0.0317429	1.54735	0.000444053	1.2136	0.0892999	2.25818	1.77264e-11	1.77111	1.09125e-06
Bra001232	Bra001232	A03:15460603-15463339	1755	-1.44087	0.143708	-1.58955	0.0634209	-1.17066	0.528722	-1.18255	0.500995	-1.36219	0.219973	1.62864	0.0508644	-1.67661	0.0405368	1.21163	0.441268	1.13701	0.607847	2.30975	0.00086774
Bra001241	Bra001241	A03:15504112-15505440	633	-1.0865	0.71758	1.08332	0.723953	224.666	1.54913e-144	2.89413	9.9914e-07	155.188	1.43263e-121	11.7956	4.38456e-31	-1.57292	0.0208444	4.41529	2.45025e-13	-74.2614	2.06416e-101	-10.6929	3.38683e-33
Bra001244	Bra001244	A03:15511232-15513551	1344	-1.23267	0.329753	1.1807	0.437776	3.08262	1.12549e-07	1.12392	0.585181	4.25038	1.12103e-11	1.07473	0.735979	1.11857	0.5948	1.12903	0.570103	-2.95262	3.37827e-07	-2.92527	4.18586e-07
Bra001245	Bra001245	A03:15515497-15518299	1701	1.49238	0.067824	1.00175	0.993736	1.6816	0.0192627	-2.18878	0.000901174	1.20377	0.393988	-1.13095	0.586207	1.06832	0.764323	1.93873	0.00568635	-3.33279	3.35832e-07	-1.8365	0.0066852
Bra001247	Bra001247	A03:15535292-15537053	1371	1.42114	0.0679786	1.35456	0.115613	-1.37372	0.101322	-1.6048	0.0146021	-1.46306	0.0487398	-2.9215	3.46741e-08	1.33436	0.137658	-1.34397	0.12984	-1.31852	0.155248	-2.36455	1.00917e-05
Bra001249	Bra001249	A03:15543670-15544437	768	-1.24487	0.333322	-1.39982	0.137332	4.58319	1.73725e-11	3.24109	2.03461e-07	3.15593	3.83692e-07	5.36274	1.16745e-13	-1.80786	0.00887937	1.18201	0.459871	-1.06299	0.787179	2.01029	0.00203018
Bra001255	Bra001255	A03:15560763-15561542	780	1.18915	0.436102	1.56924	0.046099	4.58923	1.09404e-12	-2.11559	0.00271045	4.16977	1.96715e-11	-1.06638	0.77204	1.08046	0.704539	3.1132	3.97741e-06	-11.878	2.24379e-25	-4.12234	3.5349e-11
Bra001256	Bra001256	A03:15565258-15566720	1146	1.35789	0.362839	-1.11894	0.736617	-2.82005	0.00560984	-7.34568	1.50775e-07	-2.66435	0.00612443	-4.17873	0.000100054	1.43724	0.356719	1.57102	0.269919	-1.81873	0.149043	-1.66386	0.189685
Bra001259	Bra001259	A03:15574219-15576041	726	-2.25262	0.00685201	-1.21639	0.513461	10.4981	2.32894e-15	3.71344	1.04751e-05	18.5815	1.53846e-22	10.4447	3.45248e-15	-1.27268	0.414612	2.3123	0.00461079	-3.65285	1.19165e-05	-1.24127	0.464687
Bra001260	Bra001260	A03:15577187-15578099	507	-1.2902	0.14732	-1.05006	0.774942	-1.20762	0.294657	-1.11938	0.509193	-1.23664	0.257742	1.28372	0.14263	-1.3212	0.145993	1.36846	0.0655603	1.31351	0.129408	2.37485	2.20572e-06
Bra001262	Bra001262	A03:15580621-15582819	1140	-1.22519	0.407836	-1.00388	0.9872	-1.28904	0.316893	1.98794	0.0034224	-1.1615	0.563667	2.4973	9.79209e-05	-1.10396	0.711219	1.25137	0.325345	2.75895	4.25334e-05	3.8114	7.50869e-08
Bra001265	Bra001265	A03:15591458-15594155	978	-1.01745	0.901603	-1.11884	0.427519	1.5676	0.00128419	2.10243	9.23018e-08	1.29119	0.06901	3.90754	1.25225e-22	-1.23526	0.131992	1.66117	0.000206893	1.14288	0.335008	2.34517	7.63261e-10
Bra001274	Bra001274	A03:15624785-15625913	639	1.25186	0.19347	1.02092	0.904762	1.57672	0.00863074	-1.33365	0.098498	1.43744	0.0350546	-1.44559	0.0359915	1.14128	0.444387	-1.06173	0.73499	-1.88721	0.000275347	-2.2868	2.33672e-06
Bra001275	Bra001275	A03:15626841-15629019	1203	-1.01029	0.934347	1.1343	0.311474	3.35825	9.7726e-23	1.23873	0.085015	2.66847	2.19e-15	1.27189	0.0527704	-1.27144	0.0506786	1.16468	0.218815	-2.99139	6.54717e-19	-2.02009	1.24501e-08
Bra001281	Bra001281	A03:15655642-15657520	1128	1.22245	0.0976419	1.05382	0.665753	-1.43536	0.00297552	-2.19845	9.678e-11	-1.35859	0.0116453	-2.80399	2.88549e-17	1.29152	0.0358357	-1.21031	0.11881	-1.57796	0.000186704	-2.46657	1.47759e-13
Bra001285	Bra001285	A03:15699786-15701218	864	1.22037	0.191727	-1.11152	0.488425	-2.22025	6.46205e-07	-1.21179	0.208317	-1.52325	0.00673031	-1.33033	0.0645185	1.77878	0.000406568	-1.22026	0.197497	2.19967	8.98335e-07	1.0134	0.932408
Bra001287	Bra001287	A03:15715789-15722991	3654	-1.0086	0.98116	1.2569	0.528954	2.52183	0.00929804	-1.14741	0.708596	2.81605	0.00367426	-1.3769	0.38383	1.10715	0.77084	1.04741	0.900895	-3.20138	0.00124704	-3.38397	0.000741026
Bra001290	Bra001290	A03:15734792-15736042	1251	-1.01597	0.969584	1.51751	0.320764	3.27027	0.00334828	2.652	0.0179251	2.53735	0.0227823	1.92311	0.106029	-1.30944	0.497175	1.10043	0.809156	-1.62617	0.218615	-1.12855	0.76129
Bra001291	Bra001291	A03:15737101-15737556	456	-1.10472	0.700956	1.56752	0.0829693	-1.16675	0.552157	-1.27296	0.352017	-1.07031	0.793371	-2.1767	0.00270474	-1.01341	0.959055	-1.09087	0.737375	1.07433	0.782262	-1.00196	0.993978
Bra001297	Bra001297	A03:15753335-15756650	2430	-1.08048	0.377908	1.00878	0.920719	-1.13614	0.146522	1.89523	3.09742e-13	-1.15985	0.0918498	1.58126	1.7717e-07	-1.10303	0.265637	-1.18813	0.0491876	2.01527	1.48634e-15	1.87093	1.02473e-12
Bra001300	Bra001300	A03:15771841-15773073	429	1.09277	0.577332	-1.25286	0.158201	1.09816	0.558227	-1.79359	0.0002719	-1.07091	0.668618	-1.97168	3.00376e-05	-1.07618	0.647896	-1.37726	0.0500995	-1.87995	9.009e-05	-2.40589	7.1496e-08
Bra001313	Bra001313	A03:15815004-15819474	2163	-1.26867	0.264679	-1.31634	0.190367	-1.34665	0.168494	-1.03427	0.871952	-1.54163	0.049774	1.17944	0.433048	-1.45235	0.094692	-1.07908	0.716625	2.25575	0.000152702	3.03605	3.66362e-07
Bra001314	Bra001314	A03:15829407-15831009	1077	-1.24612	0.236132	-1.42005	0.0570397	2.49288	4.34593e-07	-1.0917	0.62951	1.7921	0.00174066	1.54315	0.0187538	-1.73339	0.0024215	1.18634	0.34825	-2.21804	1.00607e-05	-1.07861	0.679443
Bra001323	Bra001323	A03:15864303-15866085	1008	1.0943	0.528013	-1.1291	0.39021	-2.20184	2.03488e-06	1.00827	0.952925	-1.91622	4.32108e-05	-1.05894	0.691774	1.25741	0.203961	-1.20554	0.19011	2.7774	5.74094e-10	1.83224	0.000158282
Bra001325	Bra001325	A03:15868951-15870819	972	1.09588	0.544505	-1.07401	0.638759	-1.17292	0.300802	-1.99096	9.09386e-06	-1.03225	0.83536	-2.41041	3.32797e-08	1.24523	0.159087	-1.30028	0.105539	-1.72033	0.000593472	-2.78547	1.56039e-10
Bra001326	Bra001326	A03:15877585-15879564	1980	1.05065	0.793011	-1.28963	0.174917	-2.23908	7.27229e-05	-1.49376	0.0328597	-1.54377	0.0266436	-2.80473	3.5204e-07	1.52386	0.0451169	-2.42145	1.32342e-05	1.95562	0.00103151	-1.88684	0.00237467
Bra001327	Bra001327	A03:15880443-15882506	2064	-1.02241	0.918268	-1.46507	0.0661854	-2.07556	0.00411424	-1.26247	0.252913	-1.99275	0.00659342	-1.35227	0.178389	1.01873	0.948503	-1.56929	0.0410202	2.59201	0.000158247	1.62135	0.0630877
Bra001331	Bra001331	A03:15906096-15908227	1209	1.0375	0.749213	-1.03273	0.780022	-1.58816	0.000103563	1.35615	0.00770174	-1.65752	2.20918e-05	-1.09211	0.447922	-1.00595	0.961545	-1.52954	0.000222975	2.25393	6.99637e-12	1.48236	0.00100924
Bra001332	Bra001332	A03:15908849-15909889	1041	-1.0072	0.959617	-1.3497	0.0260034	-2.09098	2.46423e-06	-3.94768	8.34704e-22	-1.88624	4.05608e-05	-5.21295	1.07542e-25	1.10062	0.569182	-1.7823	0.000453515	1.18256	0.30054	-1.65881	0.00310568
Bra001333	Bra001333	A03:15911301-15913240	1173	1.33028	0.0315376	1.08309	0.553942	-2.27418	5.71205e-08	-1.3951	0.0157083	-1.79339	3.10889e-05	-1.66857	0.00026734	1.68691	0.000934773	-1.10427	0.488912	1.60648	0.00214174	-1.15956	0.314487
Bra001335	Bra001335	A03:15925274-15926756	951	-1.21846	0.115392	-1.04498	0.720865	-1.12387	0.360738	1.32743	0.0197465	-1.03953	0.766011	1.4351	0.00315745	-1.12702	0.36659	1.03457	0.778317	1.76914	6.15231e-06	2.06278	1.26896e-08
Bra001345	Bra001345	A03:15964146-15964487	342	3.38238	0.00151799	1.70818	0.163556	-1.51925	0.278064	-4.12448	0.000242816	-1.58199	0.232412	-3.73101	0.000628422	3.24825	0.00223729	1.88832	0.100379	-2.20241	0.0413808	-3.78854	0.000544756
Bra001348	Bra001348	A03:15969500-15972615	1626	-1.01582	0.94037	1.05157	0.810756	-1.24109	0.305899	-3.07996	1.26912e-07	1.07137	0.743229	-5.22623	2.32159e-14	1.30896	0.203174	-1.61363	0.0292779	-2.63914	5.78622e-06	-5.57432	2.49639e-15
Bra001352	Bra001352	A03:15985912-15986835	924	1.30615	0.242143	-1.15722	0.525588	-1.51252	0.0759062	-1.91986	0.00497294	-2.02062	0.00248599	-3.66598	8.21006e-08	-1.0228	0.924275	-2.20972	0.00117376	-1.29687	0.271159	-2.80183	2.66231e-05
Bra001355	Bra001355	A03:15998202-16002318	2961	1.32163	0.0137648	1.26822	0.0359162	-2.04854	4.43275e-10	1.01351	0.905747	-1.70418	2.87674e-06	-1.13785	0.254305	1.5887	6.27405e-05	1.09972	0.40186	2.11478	7.33236e-11	1.46388	0.000836154
Bra001357	Bra001357	A03:16013218-16016354	2763	1.00711	0.94829	-1.03437	0.756948	-2.24601	1.23519e-12	1.15762	0.178374	-1.97892	1.57149e-09	1.01983	0.857671	1.14304	0.255419	-1.17413	0.141013	2.83575	4.72132e-20	2.11295	3.7373e-11
Bra001358	Bra001358	A03:16016746-16017839	669	1.75758	0.0114742	1.72299	0.0148827	1.03656	0.872837	-1.9128	0.00401263	-1.04951	0.828441	-2.66323	1.29672e-05	1.61559	0.0324503	1.2375	0.347068	-2.15076	0.000701833	-2.80788	4.43297e-06
Bra001359	Bra001359	A03:16018114-16021114	1536	1.01192	0.964711	-1.65726	0.055901	1.00452	0.986639	-1.09175	0.739271	-1.02171	0.936421	-1.13456	0.633878	-1.01424	0.95833	-1.72224	0.0399144	3.55994	2.03082e-06	2.09647	0.00572402
Bra001365	Bra001365	A03:16033945-16036439	1296	1.09794	0.671617	1.01531	0.945123	-1.37691	0.157096	1.41812	0.110815	-1.00271	0.990292	1.56555	0.0410096	1.50768	0.0717353	1.12086	0.60023	2.04406	0.00146851	1.51963	0.0583463
Bra001366	Bra001366	A03:16037603-16041067	1266	-1.02074	0.882036	-1.06134	0.665567	-1.27836	0.0839455	1.26712	0.0826879	-1.5525	0.0022805	1.29101	0.0631989	-1.23964	0.145996	-1.0417	0.764213	1.84961	1.30185e-05	2.20106	3.54438e-08
Bra001367	Bra001367	A03:16044729-16045100	372	-1.15716	0.484595	1.10352	0.633885	-12.0941	4.27565e-22	-1.96506	0.00124806	-3.09281	3.7032e-07	-1.14994	0.500386	3.37929	5.88785e-06	1.88575	0.00249512	7.90643	1.58486e-15	4.41203	1.95249e-11
Bra001371	Bra001371	A03:16061243-16062515	705	-1.06216	0.55079	1.19387	0.0791284	2.11568	9.39104e-14	1.14944	0.167455	2.01863	3.34772e-12	1.09587	0.363595	-1.11323	0.285334	1.13823	0.198697	-1.86978	4.80285e-10	-1.47563	0.000109976
Bra001376	Bra001376	A03:16086212-16089970	1650	1.17319	0.177831	1.02793	0.813609	1.08075	0.519887	-1.86033	1.92537e-07	1.02455	0.83947	-2.09084	1.00371e-09	1.11218	0.382757	-1.09337	0.468156	-1.41242	0.00469212	-1.71754	1.04659e-05
Bra001377	Bra001377	A03:16092889-16093296	408	-1.23576	0.288536	-1.05311	0.795901	1.40963	0.0846118	1.55077	0.0275147	1.19075	0.383798	2.0019	0.000493386	-1.46291	0.0572672	1.22581	0.304313	-1.10906	0.602624	1.61691	0.0160042
Bra001379	Bra001379	A03:16100666-16102108	951	1.02078	0.870142	1.12549	0.346549	-1.67819	5.22887e-05	1.34702	0.0174467	-1.3692	0.0135364	1.08245	0.527869	1.25114	0.0834276	-1.10567	0.422493	2.40015	6.93008e-12	1.73504	1.4423e-05
Bra001384	Bra001384	A03:16129718-16130275	372	-1.12146	0.741444	-1.71249	0.1224	2.56154	0.00441688	3.48217	7.06701e-05	1.70636	0.124899	4.70207	3.91256e-06	-1.68351	0.115825	-1.2682	0.427752	1.78337	0.060831	2.36739	0.00760839
Bra001392	Bra001392	A03:16174179-16176446	1290	1.81896	0.00031637	1.17852	0.324967	2.34722	2.81363e-07	-1.23741	0.202397	1.66076	0.00223675	-1.07885	0.649317	1.287	0.128469	1.35173	0.071359	-5.41723	3.72339e-24	-5.15781	6.53411e-23
Bra001396	Bra001396	A03:16198271-16199264	387	1.67835	0.0102357	2.0581	0.000359904	1.00116	0.995432	-1.61186	0.0190212	1.102	0.629869	-2.20456	9.51838e-05	1.8474	0.0024041	1.50478	0.0449823	-2.58066	3.18641e-06	-3.16826	1.24494e-08
Bra001398	Bra001398	A03:16201375-16201950	465	1.10702	0.517685	-1.06326	0.699588	1.47204	0.014257	1.34725	0.0564319	1.51332	0.0082171	2.06245	3.50284e-06	1.13807	0.411135	1.43978	0.0174088	-1.09991	0.542695	1.1502	0.364227
Bra001405	Bra001405	A03:16239938-16243066	1152	7.75723	2.11552e-05	1.63109	0.319607	-1.47337	0.429697	-1.29826	0.599427	-1.73934	0.248061	-3.77933	0.00854499	6.57107	0.000115204	-1.78474	0.256806	-1.80621	0.23495	-21.1826	1.14437e-09
Bra001408	Bra001408	A03:16256358-16260286	2703	-1.06768	0.565056	-1.0802	0.498842	-1.62643	2.87639e-05	1.31079	0.0169666	-1.61645	3.84654e-05	1.16904	0.171341	-1.06113	0.618243	-1.21118	0.0912841	2.08147	2.61752e-10	1.82359	2.56168e-07
Bra001411	Bra001411	A03:16267629-16268940	711	1.1566	0.662943	-1.00756	0.981776	-5.71366	2.09673e-06	1.21351	0.556541	-4.40171	2.83122e-05	-3.06482	0.000821881	1.50133	0.292248	-3.74728	7.7591e-05	15.5096	5.93366e-14	2.75682	0.00448663
Bra001413	Bra001413	A03:16284475-16284834	360	-1.06523	0.894934	-1.58856	0.339912	-1.29117	0.606168	-4.74311	0.00370751	2.13382	0.110044	2.53625	0.0523906	2.58642	0.0532558	7.57275	0.000140296	-3.25059	0.0339917	-1.11021	0.821717
Bra001415	Bra001415	A03:16289003-16290654	924	1.50669	0.0116747	1.29474	0.112079	1.21226	0.23662	-2.00413	1.94275e-05	1.15994	0.361313	-1.59325	0.00418458	1.44166	0.0244937	1.62864	0.00274035	-2.34801	1.58257e-07	-2.07845	6.85061e-06
Bra001416	Bra001416	A03:16295126-16301062	2148	-1.42948	0.0550364	-1.48152	0.0343717	1.09018	0.642749	-1.1306	0.507972	1.04511	0.813817	1.77347	0.00203928	-1.49112	0.0328517	1.3534	0.102603	1.03727	0.844104	2.0933	7.49492e-05
Bra001420	Bra001420	A03:16315625-16316856	459	-1.00005	0.999707	1.39673	0.0156669	-1.15888	0.28658	-1.89094	4.23836e-06	-1.19333	0.201527	-2.39776	2.6996e-10	-1.02978	0.832231	1.1015	0.485894	-1.97994	8.3187e-07	-1.74551	5.86622e-05
Bra001422	Bra001422	A03:16319966-16321512	1002	-1.02033	0.888268	1.28509	0.0796311	32.4442	7.32855e-132	-1.07977	0.592266	24.5408	1.20505e-111	1.63151	0.000604038	-1.34893	0.0346368	2.26388	1.08479e-08	-34.8947	3.80084e-137	-11.4266	7.09967e-66
Bra001423	Bra001423	A03:16322822-16326718	1683	-1.08968	0.564769	-1.24715	0.138094	1.60939	0.00138	-1.46883	0.00995596	1.93684	9.06469e-06	-1.01098	0.94187	1.10442	0.503723	1.16496	0.308522	-2.00484	3.21704e-06	-1.90064	1.65501e-05
Bra001429	Bra001429	A03:16360261-16362631	1152	1.53044	0.020393	1.15438	0.43467	1.13594	0.48796	-1.98797	0.000192507	1.10794	0.576378	-1.81294	0.00123517	1.49272	0.0292525	1.26583	0.201784	-2.64217	1.36175e-07	-3.11575	6.65742e-10
Bra001430	Bra001430	A03:16363211-16365257	1974	-1.21617	0.393662	1.22222	0.38398	-1.32374	0.227183	1.81034	0.00951863	-1.25074	0.339493	2.58079	3.01842e-05	-1.14911	0.557543	1.74238	0.0138602	1.79433	0.0115504	3.59258	3.20473e-08
Bra001436	Bra001436	A03:16389573-16391292	708	-1.18487	0.16725	1.086	0.503577	-2.07051	2.01721e-07	1.54826	0.000258571	-1.33647	0.0323284	1.06174	0.62687	1.30751	0.0763106	-1.34275	0.0136754	2.8368	4.59793e-14	1.6158	0.000356406
Bra001443	Bra001443	A03:16422067-16423906	996	-1.26952	0.0923998	-1.04268	0.769454	-1.46285	0.00948908	1.70081	0.000137526	-1.23716	0.153417	1.56557	0.00148512	-1.07366	0.643744	-1.13274	0.365519	2.17025	9.54815e-08	2.05706	8.69252e-07
Bra001445	Bra001445	A03:16425936-16427088	900	-1.21812	0.503583	1.06264	0.832956	-1.74489	0.0856925	1.15926	0.604049	-2.01717	0.0441957	-1.40604	0.254463	-1.4082	0.359428	-1.53389	0.148489	2.11841	0.0195794	1.94481	0.0586599
Bra001447	Bra001447	A03:16433233-16434819	903	1.15423	0.285761	1.35594	0.0234793	-1.03146	0.818419	-1.75646	3.1163e-05	-1.00566	0.96657	-2.34028	3.2682e-10	1.18385	0.212011	1.01768	0.897569	-1.79406	1.65249e-05	-2.087	5.84421e-08
Bra001449	Bra001449	A03:16437053-16438278	798	1.85531	0.0223528	2.55356	0.000575482	-4.13469	1.97119e-07	1.51043	0.130449	-2.84855	0.000112652	-1.17101	0.560937	2.693	0.000290287	1.44372	0.176832	1.51243	0.130436	-1.23332	0.44024
Bra001451	Bra001451	A03:16441142-16442296	1155	1.00824	0.926187	1.19648	0.0439546	2.19196	5.80522e-19	1.06494	0.480113	2.12361	1.49577e-17	1.29924	0.00316796	-1.02375	0.789622	1.45972	2.03447e-05	-2.72196	1.11511e-29	-1.82145	1.08564e-11
Bra001453	Bra001453	A03:16454612-16456042	729	4.76678	0.0254907	6.26739	0.00871464	-1.40293	0.628382	-1.71524	0.441372	-1.07098	0.921844	-1.57203	0.517628	6.24422	0.00881851	6.83832	0.00604493	-4.2164	0.039967	-3.85008	0.0538207
Bra001454	Bra001454	A03:16459496-16462613	1416	9.79815	0.000508696	8.63412	0.00110143	1.17703	0.805114	2.19643	0.23517	1.01461	0.982302	-1.50358	0.533607	8.44607	0.00118314	2.61442	0.143755	-1.05841	0.93151	-3.41926	0.0604591
Bra001457	Bra001457	A03:16474528-16476872	1767	-2.11893	0.10339	-2.1601	0.0951299	3.61408	0.00527239	10.9958	1.93519e-07	4.29547	0.00156851	39.8689	1.31253e-15	-1.7828	0.209243	1.67854	0.260395	2.21286	0.0844172	6.62203	4.02076e-05
Bra001459	Bra001459	A03:16487735-16489262	615	-1.3035	0.441754	-1.09328	0.798062	17.5731	2.01849e-17	4.66135	6.51995e-06	10.0185	1.31618e-11	12.2582	2.20973e-13	-2.28641	0.0131224	2.40538	0.00865905	-5.32887	5.46588e-07	1.03205	0.924679
Bra001460	Bra001460	A03:16490619-16491737	1119	1.26545	0.216704	-1.18583	0.371419	-1.72877	0.00449947	-3.42805	1.63142e-10	-1.77161	0.00287684	-9.02585	8.10748e-28	1.23485	0.276794	-3.12221	2.0999e-08	-1.6335	0.0117727	-6.29793	9.59145e-20
Bra001463	Bra001463	A03:16502511-16503221	711	-1.30267	0.0965268	1.04524	0.780594	1.30363	0.0952135	1.28828	0.110293	1.61848	0.00251212	2.14343	1.48164e-06	-1.04926	0.762555	1.73907	0.00046715	-1.03016	0.851525	1.7713	0.000310372
Bra001467	Bra001467	A03:16522190-16524126	1050	-1.17525	0.228176	1.04737	0.729845	5.13172	2.42968e-34	1.55677	0.000951359	5.54262	1.8607e-37	2.24332	1.6046e-09	-1.08812	0.527699	1.50927	0.00210135	-3.71287	1.07574e-22	-2.26083	1.07347e-09
Bra001470	Bra001470	A03:16529417-16531945	1455	1.89939	0.00504422	1.34443	0.195773	1.28849	0.267955	-2.22699	0.000467481	1.20793	0.408936	-1.55611	0.0532739	1.78063	0.0116754	1.92405	0.00424167	-2.55684	4.09486e-05	-2.36626	0.00016681
Bra001473	Bra001473	A03:16542902-16543282	381	-1.12188	0.741131	1.33562	0.400721	-1.62355	0.173365	1.08097	0.821458	-1.19932	0.607981	-1.73648	0.111622	1.20666	0.603808	-1.40541	0.327412	2.10054	0.0365352	1.23864	0.546277
Bra001474	Bra001474	A03:16549691-16552174	1518	-1.33641	0.316833	-1.75484	0.0512084	-1.50758	0.161249	-1.51449	0.148822	-1.9975	0.0213023	1.26081	0.424186	-1.7707	0.0599242	1.08813	0.770156	1.41839	0.233661	2.73287	0.000787027
Bra001477	Bra001477	A03:16584261-16585366	1023	1.51861	0.220127	1.66276	0.135578	-4.08408	4.05625e-05	-1.5278	0.213924	-2.13282	0.0264008	-1.49938	0.234504	2.90795	0.00187251	1.69428	0.122078	2.82972	0.00242644	1.6487	0.142887
Bra001480	Bra001480	A03:16621772-16623851	834	-1.49735	0.0996448	-1.10572	0.674575	-3.86765	2.66621e-07	1.65533	0.034229	-3.31719	9.28791e-06	1.69387	0.0272884	-1.28425	0.382773	-1.08056	0.744185	12.0476	1.22002e-21	14.3186	1.38282e-23
Bra001481	Bra001481	A03:16625077-16632301	4812	-1.02355	0.876818	-1.06777	0.661052	-1.10504	0.507882	1.1223	0.439867	-1.38309	0.0321984	1.31271	0.0687686	-1.28109	0.103364	1.09542	0.541636	1.81248	7.7574e-05	2.54352	6.19954e-10
Bra001484	Bra001484	A03:16642077-16643523	942	1.66917	0.092757	1.08546	0.788939	-2.29936	0.00690318	-1.85544	0.0446528	-2.00684	0.0227145	-3.5686	4.33726e-05	1.91248	0.0359815	-1.77188	0.0672619	-1.18079	0.592233	-4.00131	8.54673e-06
Bra001485	Bra001485	A03:16649487-16653482	1992	1.07653	0.707402	-1.00598	0.975829	12.1705	1.55306e-37	-1.04737	0.813917	12.3192	7.30425e-38	2.12248	0.000122917	1.08968	0.657844	2.20981	5.19224e-05	-12.5768	1.9741e-38	-6.20175	6.61952e-21
Bra001486	Bra001486	A03:16654456-16656091	1194	1.4938	0.0612418	1.33415	0.179347	-1.56142	0.0383647	1.07184	0.746672	-1.62998	0.022874	-2.32518	8.86605e-05	1.43096	0.0962771	-1.86802	0.00371075	1.31181	0.207393	-2.03769	0.000957832
Bra001488	Bra001488	A03:16660678-16666742	4482	-1.16282	0.560982	1.76525	0.0285174	6.56481	3.97552e-13	1.30182	0.309458	9.33548	7.11954e-18	2.00768	0.00719904	1.22293	0.437513	2.72239	0.000112812	-7.18322	2.89556e-14	-3.22679	6.21677e-06
Bra001489	Bra001489	A03:16668393-16669487	573	1.52	0.0038325	1.3627	0.0327559	1.08383	0.579317	-2.12087	2.4744e-07	1.10186	0.50282	-2.1428	1.59716e-07	1.5453	0.00271746	1.34876	0.0406902	-2.43414	1.08084e-09	-2.78885	1.76665e-12
Bra001490	Bra001490	A03:16672292-16677565	4440	-1.37285	0.173601	-1.17604	0.486294	2.81708	8.53998e-06	-1.01912	0.935188	2.91042	4.46714e-06	1.33945	0.209543	-1.32882	0.221676	1.16072	0.522129	-3.20616	5.5495e-07	-2.0787	0.00166756
Bra001497	Bra001497	A03:16698072-16698548	477	1.69833	0.143033	-1.18413	0.639811	3.33975	0.000776591	1.03508	0.923208	1.09292	0.804585	-1.76124	0.133447	-1.7993	0.0991927	-2.1587	0.0395623	-2.18036	0.0275684	-2.61588	0.0105889
Bra001499	Bra001499	A03:16707502-16710405	1494	-1.04759	0.71355	1.08697	0.511516	2.82844	1.5074e-16	1.80817	2.78768e-06	2.37048	8.25221e-12	1.91883	2.4977e-07	-1.24997	0.075597	1.1535	0.255996	-1.85249	9.12516e-07	-1.2848	0.0462119
Bra001500	Bra001500	A03:16710828-16720335	5421	-1.23065	0.127851	1.02723	0.84379	1.06036	0.667267	2.52809	9.81792e-12	1.01703	0.901494	2.70883	2.55988e-13	-1.28308	0.0677504	1.10066	0.480983	2.079	7.80928e-08	2.93606	2.74974e-15
Bra001502	Bra001502	A03:16725942-16727476	1329	1.023	0.87535	1.14151	0.361368	-2.3711	5.23829e-09	1.03621	0.806254	-1.69132	0.000338046	-1.15089	0.333037	1.43417	0.0158313	-1.04472	0.763186	2.397	3.40311e-09	1.5998	0.00136924
Bra001506	Bra001506	A03:16756536-16759294	1920	-1.13489	0.335889	-1.16995	0.233203	1.95042	3.65348e-07	1.20753	0.151518	1.94696	4.02063e-07	2.12581	9.76401e-09	-1.13692	0.328484	1.50473	0.0018625	-1.86935	1.90984e-06	-1.09271	0.499512
Bra001507	Bra001507	A03:16760832-16763852	1773	-1.72262	0.135371	-1.73175	0.132003	1.11748	0.760149	1.11267	0.769133	-1.00497	0.989185	-1.42344	0.334972	-1.93456	0.0707062	-2.74276	0.00575367	-1.14145	0.716191	-1.61832	0.189091
Bra001516	Bra001516	A03:16817676-16818236	561	1.64932	0.0395379	1.14769	0.571961	2.72979	3.51999e-05	1.54105	0.0747789	2.29705	0.000553608	2.163	0.00141414	1.38787	0.172913	1.61088	0.0475923	-1.59401	0.0533145	-1.37333	0.18601
Bra001519	Bra001519	A03:16832374-16833156	645	-1.55243	0.0540719	-1.11805	0.622478	-5.83291	5.22108e-13	1.31203	0.229136	-2.77612	2.11704e-05	-1.30777	0.239104	1.35343	0.23591	-1.91838	0.00412453	9.14484	1.04717e-19	3.52213	1.48538e-07
Bra001520	Bra001520	A03:16840543-16843453	1821	-1.2923	0.451553	1.14039	0.699717	-9.55168	5.23266e-10	-2.20592	0.0211598	-15.1891	1.87198e-12	-13.0649	1.96753e-12	-2.05502	0.0763208	-5.19355	7.43219e-06	3.65335	0.000400207	1.44558	0.366247
Bra001522	Bra001522	A03:16854479-16856758	1074	1.15881	0.138895	-1.04124	0.685116	1.18971	0.0829664	-1.91152	1.28319e-10	1.13488	0.20523	-1.38671	0.00115315	1.1054	0.31862	1.32387	0.0057994	-2.03617	2.32228e-12	-1.70016	1.39584e-07
Bra001525	Bra001525	A03:16874960-16880034	2418	-1.1518	0.230516	1.00966	0.934999	-1.05723	0.637083	2.22496	1.10465e-11	-1.04015	0.738775	1.92969	2.39321e-08	-1.1332	0.289848	-1.14198	0.259093	2.16303	5.91231e-11	2.1464	9.35329e-11
Bra001526	Bra001526	A03:16881272-16882835	444	1.05441	0.769692	1.24715	0.225503	-1.14164	0.469728	-1.33359	0.117751	-1.39675	0.0693465	-2.05857	0.000100447	-1.16033	0.424581	-1.23773	0.255083	-1.48084	0.0342576	-1.57962	0.015118
Bra001527	Bra001527	A03:16885187-16885369	183	-1.20095	0.0913045	1.14373	0.222018	1.62911	4.94709e-06	1.78142	8.23552e-08	1.57849	2.96174e-05	2.19612	1.52828e-13	-1.23947	0.0462728	1.40998	0.000973323	-1.19501	0.0923913	1.46243	0.000338795
Bra001528	Bra001528	A03:16893345-16893653	309	1.08046	0.764119	-1.04109	0.875254	-1.25049	0.395764	-1.41721	0.176365	1.02043	0.93804	-2.88697	7.39321e-05	1.37871	0.226306	-2.12079	0.00516511	1.11215	0.687481	-2.6291	0.000343286
Bra001533	Bra001533	A03:16912811-16920186	3090	1.01173	0.956429	-1.19409	0.404492	1.00668	0.975257	-2.04466	0.000827893	1.14114	0.537662	-3.9797	3.08692e-10	1.14687	0.524284	-2.32416	0.00013133	-1.47966	0.0691744	-3.94406	4.58734e-10
Bra001536	Bra001536	A03:16924897-16926778	1086	1.12533	0.511798	1.2801	0.167246	-1.06023	0.748759	-1.60494	0.00906276	-1.0842	0.656565	-2.14546	2.68429e-05	1.10046	0.603678	-1.04428	0.814072	-1.28889	0.16827	-1.48118	0.0332009
Bra001538	Bra001538	A03:16935771-16937508	672	1.23621	0.610677	-1.07894	0.855652	-1.82226	0.199501	-1.82758	0.164165	1.43551	0.381882	-1.30956	0.532734	3.23378	0.0116012	1.29346	0.565314	1.17132	0.74326	-2.13442	0.0766647
Bra001542	Bra001542	A03:16947734-16950037	2304	2.53278	0.0217664	1.12499	0.769843	-1.87915	0.136696	-3.63988	0.00177731	-3.36753	0.0032712	-9.72088	2.0894e-07	1.41335	0.422524	-2.37395	0.0536955	-1.02266	0.958533	-3.43126	0.00596794
Bra001547	Bra001547	A03:16978423-16984585	1776	2.19648	0.0974712	-1.34082	0.536207	-1.8996	0.178087	-22.2343	7.65376e-11	-1.53121	0.369594	-7.2515	3.07797e-05	2.72493	0.0354102	2.28679	0.0834791	-2.09884	0.121295	-2.50097	0.0540811
Bra001550	Bra001550	A03:17007906-17010065	1104	1.70091	0.0378169	1.36041	0.228866	-1.20415	0.467739	-1.33814	0.254871	-1.19951	0.476927	-4.5754	2.84061e-09	1.70749	0.0365019	-2.51338	0.000318486	-1.30226	0.301983	-5.58873	1.79386e-11
Bra001551	Bra001551	A03:17010785-17012815	1077	1.70829	0.00319542	1.27458	0.181684	1.15275	0.434145	-3.04228	9.76186e-10	1.07785	0.679748	-2.47959	5.92569e-07	1.59729	0.00996666	1.56382	0.0141219	-3.2494	9.62734e-11	-3.31895	4.2033e-11
Bra001563	Bra001563	A03:17092075-17093986	1368	1.38488	0.151012	1.03082	0.893819	-9.10613	5.56737e-21	-1.1133	0.637059	-3.10681	6.81517e-07	-1.22007	0.382385	4.05911	3.14018e-09	-1.06314	0.788073	6.12069	1.39466e-14	1.41833	0.126843
Bra001564	Bra001564	A03:17094760-17096321	963	1.30774	0.231787	1.49531	0.0773939	-2.69044	1.61089e-05	1.85384	0.00659358	-2.52354	4.6436e-05	1.05071	0.827368	1.39423	0.15254	-1.17993	0.46455	2.14861	0.000880257	1.30607	0.242859
Bra001565	Bra001565	A03:17098388-17101446	2529	1.12228	0.571194	1.21306	0.344288	-1.89018	0.00184873	-1.43365	0.0782937	-2.34449	3.10452e-05	-5.45137	2.54779e-16	-1.10521	0.626113	-3.1346	3.58699e-08	-1.2861	0.219812	-3.64767	4.55849e-10
Bra001566	Bra001566	A03:17112803-17119718	2958	-2.1055	0.0681799	-1.89214	0.116637	-1.2265	0.616743	2.05759	0.0754786	-1.26068	0.572872	2.97796	0.00724107	-2.16419	0.0600426	-1.30735	0.508996	6.64	3.34637e-06	10.9918	4.64959e-09
Bra001572	Bra001572	A03:17159558-17162571	1383	1.02555	0.874838	-1.353	0.0564204	-1.5495	0.0101435	-1.57025	0.00458499	-1.3151	0.101728	-2.15523	7.38363e-06	1.20835	0.285299	-1.85704	0.000318945	1.37674	0.0625639	-1.62991	0.00589159
Bra001573	Bra001573	A03:17163556-17165376	1821	-1.18946	0.248527	-1.13388	0.399769	-2.26828	1.4298e-07	-1.37922	0.0315461	-1.4044	0.0274084	-2.32831	3.35996e-08	1.35786	0.0546079	-1.91415	2.30278e-05	2.105	1.82575e-06	-1.23475	0.178146
Bra001577	Bra001577	A03:17178091-17180272	1179	-1.1192	0.626529	1.07401	0.757699	7.91603	3.59277e-19	2.55539	4.98362e-05	10.716	1.10568e-24	4.95956	4.36166e-12	1.20953	0.41023	2.08447	0.0014802	-3.44199	8.83734e-08	-1.99725	0.00274973
Bra001580	Bra001580	A03:17194918-17195595	678	-1.31562	0.315207	1.01173	0.965573	-1.61296	0.0841322	1.03378	0.902079	1.08252	0.773872	1.25517	0.399972	1.32717	0.311378	1.22839	0.445801	2.29649	0.00259281	2.12557	0.00583156
Bra001581	Bra001581	A03:17200326-17201225	657	-1.15582	0.492264	1.38825	0.067964	1.14287	0.531333	-1.71259	0.00513264	-1.5723	0.0671401	-1.96794	0.000321557	-2.07693	0.0033703	1.20811	0.344949	-1.00248	0.990657	2.50295	0.000126932
Bra001582	Bra001582	A03:17201501-17203167	1314	1.13984	0.356628	1.25189	0.112905	-2.55031	1.95863e-10	-1.02967	0.836868	-1.81204	3.8356e-05	-1.32608	0.0469454	1.60423	0.00155963	-1.02874	0.842183	2.6951	1.58813e-11	1.63305	0.000701354
Bra001587	Bra001587	A03:17233416-17234306	606	1.34269	0.0471372	1.23827	0.150159	1.14153	0.374315	-1.80671	7.51341e-05	1.17544	0.276184	-2.23009	8.13446e-08	1.38258	0.0296768	1.00319	0.983094	-1.99038	4.29966e-06	-2.74311	1.53661e-11
Bra001588	Bra001588	A03:17237405-17238040	636	1.0653	0.826757	1.44419	0.203698	2.29078	0.00412181	1.34047	0.310896	1.30022	0.363745	1.10304	0.734417	-1.65385	0.0816817	1.18838	0.55046	-2.46973	0.00175608	-1.2566	0.429426
Bra001590	Bra001590	A03:17253846-17256114	1779	-1.81899	0.0598975	-1.11194	0.736942	6.07695	1.67329e-09	9.20496	1.79823e-13	8.75053	3.14644e-12	8.56885	1.6707e-12	-1.26323	0.423844	-1.19448	0.539033	1.24124	0.456377	1.31267	0.350389
Bra001592	Bra001592	A03:17262073-17262878	492	1.53677	0.122471	1.68155	0.0619662	-1.74648	0.0454578	-2.6439	0.000498426	-1.35272	0.277658	-3.30377	1.83514e-05	1.98409	0.0140039	1.34569	0.28858	-2.29993	0.0028904	-3.39104	1.20818e-05
Bra001594	Bra001594	A03:17271818-17276077	2442	1.03968	0.792278	-1.04491	0.766368	-1.06104	0.690869	-1.9655	6.12195e-06	-1.108	0.491301	-2.28693	4.40491e-08	-1.0044	0.976679	-1.21579	0.200594	-1.75006	0.000205708	-2.11839	8.03978e-07
Bra001595	Bra001595	A03:17276902-17278524	951	-1.87271	0.02593	-1.24094	0.434786	-1.37457	0.259365	-1.44741	0.181203	-1.42893	0.218734	1.22967	0.454797	-1.94676	0.0218735	1.43427	0.192556	1.97903	0.0152617	5.52581	2.31571e-09
Bra001596	Bra001596	A03:17280949-17282007	888	-2.48817	0.0581421	-3.00159	0.0212591	2.73822	0.0335243	3.98991	0.00331589	5.61643	0.000325425	12.3553	1.2563e-07	-1.21308	0.682911	1.03167	0.947071	2.49242	0.0525451	3.11925	0.0158219
Bra001598	Bra001598	A03:17314194-17315283	585	1.404	0.393191	2.06291	0.0856241	2.87692	0.00761162	-1.24272	0.618886	1.45338	0.345055	1.35015	0.461643	-1.40987	0.383917	3.46126	0.00340053	-12.6267	1.31615e-09	-2.58747	0.0176614
Bra001600	Bra001600	A03:17321324-17321659	336	1.07741	0.814589	1.15488	0.650535	-1.70883	0.0921026	1.48697	0.211937	1.66886	0.107191	1.73278	0.0836927	3.07255	0.000417228	1.34579	0.350069	3.98625	1.3741e-05	1.74599	0.0795313
Bra001604	Bra001604	A03:17359473-17360080	492	1.13784	0.453318	-1.46795	0.0252933	1.51447	0.0164128	-2.11557	1.88693e-05	1.35682	0.0766281	-1.89726	0.000560703	1.0194	0.911636	-1.31646	0.14557	-2.25172	5.08211e-06	-3.02181	1.99754e-09
Bra001605	Bra001605	A03:17364872-17367141	1359	1.42128	0.352545	1.56554	0.224283	2.06745	0.0547515	-1.54958	0.247865	1.24501	0.560349	-2.45652	0.0175291	-1.16838	0.679205	-1.01261	0.974253	-2.17591	0.0407738	-1.88582	0.0990952
Bra001606	Bra001606	A03:17384774-17386386	642	-1.53663	0.027626	-1.26034	0.23481	1.24995	0.252268	1.38091	0.0971156	1.01908	0.923015	1.44429	0.0590784	-1.88475	0.00118163	-1.20503	0.337707	1.37151	0.104725	2.14513	9.2648e-05
Bra001607	Bra001607	A03:17389155-17393322	843	1.05371	0.711094	1.0332	0.815187	-2.00591	3.7762e-06	-2.15562	9.25532e-08	-1.73622	0.0001919	-2.2416	2.71236e-08	1.21738	0.209843	-1.00647	0.965489	1.17182	0.30274	-1.04561	0.769574
Bra001608	Bra001608	A03:17394205-17395798	810	1.13637	0.433519	-1.01116	0.945739	-1.15692	0.372256	-1.93032	5.54493e-05	-1.10173	0.553004	-2.62852	3.2069e-09	1.19329	0.279591	-1.3769	0.0501497	1.31876	0.0902951	-1.2459	0.178397
Bra001615	Bra001615	A03:17431104-17431673	570	1.5402	0.100561	1.43429	0.170026	-2.34327	0.00142702	-1.31017	0.305277	-1.55172	0.0957603	-2.7823	0.000108157	2.32587	0.00161842	-1.48061	0.138569	2.08076	0.0061134	-1.65502	0.0577088
Bra001618	Bra001618	A03:17458337-17460841	2172	1.51682	0.0951911	-1.06092	0.813046	-1.22453	0.418505	-3.54168	4.95255e-07	-1.13663	0.608135	-6.0938	1.1151e-12	1.63412	0.0499065	-1.82541	0.0184715	-3.06369	8.85804e-06	-9.1388	2.96368e-18
Bra001628	Bra001628	A03:17537955-17538569	615	-1.70082	0.0614543	1.10006	0.746177	8.13483	1.61449e-14	1.26311	0.423934	5.63359	7.33287e-10	1.43456	0.214377	-2.45596	0.000859307	1.24938	0.439589	-14.2616	1.39949e-21	-4.64785	3.84415e-08
Bra001629	Bra001629	A03:17560178-17561235	411	1.97601	0.0801155	1.65357	0.194654	1.56694	0.25036	-5.44966	2.0605e-05	1.38207	0.40408	-2.04674	0.0653875	1.74288	0.153643	4.4028	0.000203932	-5.49597	1.97688e-05	-2.17562	0.0457712
Bra001633	Bra001633	A03:17592927-17594320	1122	-1.41383	0.129988	-1.62729	0.0306366	-4.17823	1.29394e-07	-2.14791	0.000806724	-3.25836	2.13486e-05	-4.77766	1.66007e-08	-1.10257	0.755444	-3.61963	4.1712e-06	2.56845	0.00063684	-1.27817	0.437925
Bra001634	Bra001634	A03:17624668-17625966	819	1.12264	0.296032	1.27927	0.0268199	-1.91565	1.21583e-08	1.26058	0.03722	-1.68582	3.69653e-06	-1.34447	0.00802125	1.27569	0.0360991	-1.32482	0.0116959	2.02921	5.57228e-10	1.20067	0.107709
Bra001635	Bra001635	A03:17631110-17632327	1218	1.15254	0.399188	1.42084	0.0381275	5.14527	1.43301e-22	-1.29641	0.127763	3.1348	9.53139e-12	1.19401	0.293365	-1.4241	0.034109	2.19934	3.45914e-06	-9.89647	5.70486e-42	-3.15971	7.09816e-12
Bra001636	Bra001636	A03:17635934-17636335	402	1.43369	0.0637948	1.44745	0.0580352	-1.62417	0.012959	-2.15487	9.21471e-05	-1.44947	0.0564642	-3.18817	3.58915e-09	1.60648	0.0152816	-1.02215	0.911738	-2.50022	3.14816e-06	-4.10553	6.59145e-13
Bra001639	Bra001639	A03:17649294-17650130	837	-1.05802	0.865573	1.60444	0.157012	19.1801	5.17357e-19	-1.78196	0.0861991	12.2909	4.0848e-14	2.11265	0.0244682	-1.65105	0.129079	6.04018	8.0164e-08	-54.7616	5.08887e-33	-5.49119	2.68382e-07
Bra001640	Bra001640	A03:17657757-17658819	738	-2.45949	0.000796373	-1.35036	0.258826	-1.44744	0.167615	-1.16843	0.558291	-1.66944	0.0602726	-1.88578	0.0173766	-2.83672	0.000129736	-2.17941	0.00347462	3.17569	1.56895e-05	4.13348	1.72266e-07
Bra001642	Bra001642	A03:17669792-17672016	1356	1.35366	0.0369884	1.19943	0.21163	-1.08197	0.588903	-3.10891	1.40376e-14	-1.11217	0.464547	-3.20178	2.76662e-15	1.31691	0.0592822	1.16464	0.30659	-3.51855	1.60661e-17	-3.97857	7.21467e-21
Bra001643	Bra001643	A03:17676612-17679336	1953	1.12504	0.542527	1.11428	0.576107	-2.8679	6.24645e-08	1.07858	0.695903	-1.64975	0.00982467	-1.19472	0.358182	1.95576	0.000586209	-1.15645	0.452829	2.89455	4.79839e-08	1.27979	0.203568
Bra001644	Bra001644	A03:17690182-17690753	441	-1.02734	0.908243	-1.38946	0.176476	-2.38307	0.000748904	-1.26569	0.328041	-1.93746	0.00878305	1.24636	0.371509	1.19726	0.511749	1.13533	0.602978	1.55549	0.0926205	1.47503	0.129801
Bra001645	Bra001645	A03:17692682-17696127	1857	-1.65714	0.0549382	-1.24255	0.405739	1.10028	0.715796	-1.64129	0.0582347	-1.22123	0.454002	-2.49878	0.000538817	-2.22671	0.00264294	-1.89171	0.0161627	-1.28214	0.344493	-1.08925	0.750074
Bra001661	Bra001661	A03:17754567-17755748	1182	-1.16419	0.570531	-1.08187	0.769032	5.76469	6.23174e-11	-1.23453	0.431774	5.26691	5.63056e-10	1.7941	0.0291688	-1.27422	0.365673	2.04726	0.00750156	-7.0454	3.18502e-13	-2.70078	0.000208595
Bra001662	Bra001662	A03:17762578-17764463	1092	-1.20557	0.278591	1.1109	0.542257	4.53733	1.67369e-18	1.40619	0.0481392	4.71461	2.37275e-19	2.53364	6.93736e-08	-1.16024	0.387946	2.00159	5.64316e-05	-3.80854	8.33559e-15	-1.63997	0.00406772
Bra001664	Bra001664	A03:17767612-17770281	1731	1.51904	0.143564	1.54791	0.127022	-3.2783	3.50169e-05	-1.28513	0.381454	-2.02027	0.0139683	-2.35067	0.00287181	2.46495	0.00168063	-1.18168	0.560803	1.21784	0.492818	-2.39177	0.00236393
Bra001665	Bra001665	A03:17770927-17774614	1332	-1.19351	0.333666	-1.14718	0.452264	1.03659	0.844376	-1.75814	0.0020216	1.00487	0.978842	-2.12408	3.85758e-05	-1.23118	0.256614	-1.38596	0.0747122	-1.06646	0.72524	-1.20054	0.318922
Bra001671	Bra001671	A03:17805149-17805987	453	1.45131	0.102601	1.22462	0.392133	-1.23621	0.357609	1.51991	0.0754054	-1.17826	0.473175	2.0669	0.00185836	1.52269	0.0687299	1.66533	0.0279025	-1.72371	0.0193481	-1.57607	0.0480897
Bra001674	Bra001674	A03:17814720-17817375	2142	-1.39835	0.298603	1.04238	0.897303	1.11047	0.745258	1.26269	0.468162	1.5686	0.163212	1.627	0.129989	1.01016	0.975023	1.34313	0.358622	1.96848	0.0355149	2.61734	0.00280894
Bra001676	Bra001676	A03:17833555-17836622	2043	1.12727	0.687318	1.19133	0.556424	1.76555	0.0561372	2.11648	0.011767	2.34823	0.00412613	4.49714	4.37856e-07	1.4993	0.173569	2.53136	0.0018024	-1.0743	0.809701	1.5716	0.128706
Bra001677	Bra001677	A03:17838026-17839478	714	-1.54663	0.146614	1.15678	0.594648	1.21606	0.504707	1.27006	0.379416	1.87393	0.0397731	1.61218	0.0754296	-1.00366	0.990237	1.46839	0.150019	1.67111	0.0712195	2.46282	0.00136649
Bra001678	Bra001678	A03:17843897-17852047	1965	-5.24717	0.0175855	-2.30731	0.231537	1.69353	0.450105	11.0913	0.000564074	2.13021	0.279023	33.1892	5.31501e-07	-4.17153	0.0407089	1.2969	0.709295	2.06158	0.299593	11.1533	0.000548125
Bra001686	Bra001686	A03:17878513-17880431	1065	1.06069	0.73072	-1.06904	0.695894	-1.03061	0.861039	-2.17649	6.31561e-06	-1.16177	0.384372	-3.03982	1.92259e-10	-1.06276	0.725557	-1.49308	0.0227609	-1.67904	0.00283465	-2.35888	1.05484e-06
Bra001691	Bra001691	A03:17897788-17898570	621	-1.02573	0.909451	1.06938	0.763956	3.53137	1.41305e-08	1.52388	0.0587632	2.81149	3.49449e-06	1.89465	0.00411871	-1.28837	0.253463	1.32957	0.199956	-2.34107	0.000127788	-1.36667	0.159538
Bra001697	Bra001697	A03:17936683-17938248	1017	-1.33833	0.351592	-1.30935	0.388027	-2.80122	0.00106494	-2.09101	0.0182556	-3.45503	9.00652e-05	-4.98071	3.37953e-07	-1.6507	0.115544	-3.11882	0.000305356	2.25596	0.00978339	1.19401	0.577793
Bra001698	Bra001698	A03:17940103-17941695	1104	1.22197	0.164022	-1.09766	0.520771	-1.00287	0.984561	-1.51618	0.00460126	-1.05224	0.727089	-2.16222	5.39235e-07	1.16463	0.308584	-1.56537	0.00396119	-1.38239	0.0312154	-2.52019	2.4244e-09
Bra001707	Bra001707	A03:17976492-17977991	1500	1.3729	0.161468	1.21908	0.384824	-1.31286	0.231653	1.62527	0.0327784	-1.44907	0.102176	2.62456	2.09914e-05	1.24384	0.338903	1.96863	0.0027702	1.19841	0.426733	1.89672	0.00477033
Bra001713	Bra001713	A03:18028431-18031485	1821	-1.41219	0.133173	-1.42561	0.121854	-1.04964	0.833153	-1.19446	0.437595	-1.14207	0.566175	1.6116	0.0373454	-1.53654	0.0637624	1.3503	0.189547	1.15366	0.53418	2.3936	0.000154641
Bra001716	Bra001716	A03:18037655-18038299	645	1.0082	0.96513	1.21479	0.303819	15.689	1.18596e-50	1.24527	0.245521	12.0143	1.93349e-41	1.75153	0.00274228	-1.29524	0.153788	1.70866	0.00413122	-18.4362	4.01703e-56	-8.33045	7.5044e-31
Bra001717	Bra001717	A03:18039246-18040710	1275	-1.11842	0.773581	-1.17245	0.673976	213.215	2.25917e-46	-1.93558	0.0842041	123.183	4.1283e-37	4.65664	3.8199e-05	-1.93586	0.0694217	7.6876	6.75597e-08	-219.746	1.27189e-46	-14.7658	1.79397e-13
Bra001727	Bra001727	A03:18101580-18103192	849	1.43595	0.222272	-1.03688	0.903315	-1.3888	0.290041	-4.07699	1.36595e-05	-1.61609	0.113944	-5.05034	1.88266e-06	1.234	0.507571	-1.28442	0.489223	-2.55393	0.00508907	-4.04793	5.30504e-05
Bra001728	Bra001728	A03:18111464-18112843	1380	-1.04735	0.824973	-1.3908	0.115792	-1.25101	0.28814	1.7133	0.00966018	-1.01186	0.955331	2.56973	6.32415e-06	1.18046	0.43404	1.07842	0.715758	2.28765	8.16084e-05	2.0899	0.000430622
Bra001729	Bra001729	A03:18117731-18126862	1734	1.04888	0.802776	-1.22685	0.295815	-2.8911	5.38177e-08	4.46462	7.43887e-15	-2.88076	5.57392e-08	1.99886	0.000374171	1.05264	0.79642	-2.74027	1.40715e-07	5.2477	1.70751e-17	1.81927	0.00222389
Bra001731	Bra001731	A03:18140699-18142274	645	-1.23758	0.31219	-1.48545	0.0649155	-3.98903	3.65956e-09	1.28445	0.232584	-2.49277	6.51794e-05	1.72125	0.0112744	1.29304	0.305291	-1.10849	0.623166	4.53414	1.09727e-10	3.16338	4.31121e-07
Bra001735	Bra001735	A03:18182912-18185479	1239	-1.39537	0.0741843	-1.07214	0.708697	2.50729	7.80173e-07	1.91464	0.000481521	2.65256	1.68753e-07	2.62613	2.12868e-07	-1.31895	0.136574	1.27931	0.184758	-1.33045	0.124392	1.26825	0.201085
Bra001736	Bra001736	A03:18192966-18193708	534	1.06725	0.767641	1.28995	0.255473	-2.17161	0.000958535	1.19099	0.43521	-2.39025	0.000206266	-1.33096	0.204727	-1.03132	0.901223	-1.22885	0.360856	1.90094	0.00649498	1.59537	0.0502188
Bra001738	Bra001738	A03:18201793-18206721	3225	1.22692	0.0283325	-1.09042	0.353679	1.10564	0.282113	-1.78281	6.10746e-10	1.01405	0.881135	-1.83297	9.42561e-11	1.12528	0.206376	-1.1211	0.222386	-1.94653	1.06193e-12	-2.45565	7.93904e-22
Bra001740	Bra001740	A03:18210920-18212861	1059	-1.29367	0.354633	-1.06433	0.821487	6.04924	6.56592e-11	2.47684	0.00098002	8.35612	1.63923e-14	3.53659	4.45281e-06	1.06778	0.810857	1.34156	0.283728	-1.69828	0.0533644	-1.3517	0.27137
Bra001742	Bra001742	A03:18225664-18227116	1068	-1.07098	0.714563	-1.04669	0.808039	-1.62961	0.0118312	1.29897	0.159938	-1.48826	0.040548	-1.34293	0.122202	1.02241	0.911959	-1.82587	0.00145488	2.10178	0.00012108	1.12589	0.546128
Bra001745	Bra001745	A03:18238787-18239935	1068	-1.07092	0.750667	-1.09677	0.670066	2.17957	0.000260876	-1.0039	0.985597	1.64264	0.0214264	1.60191	0.0288441	-1.42098	0.0998288	1.46627	0.0746196	-2.3109	9.07121e-05	-1.10913	0.628667
Bra001747	Bra001747	A03:18248054-18250367	1764	1.69101	0.00229268	1.03594	0.838241	-1.34388	0.0878995	-1.83954	0.000446266	-1.21349	0.261535	-2.24053	3.62017e-06	1.8727	0.00029347	-1.17573	0.354396	-1.7671	0.00107344	-3.89079	5.78347e-15
Bra001752	Bra001752	A03:18267425-18268228	804	1.13082	0.762752	2.02484	0.084464	19.7523	2.23761e-13	1.85816	0.129722	6.24752	6.69336e-06	2.41407	0.0305796	-2.79588	0.0114057	2.63062	0.0176359	-33.187	7.92236e-18	-4.51223	0.000211828
Bra001757	Bra001757	A03:18279404-18281256	1107	-1.18095	0.179124	-1.22295	0.102932	-1.32039	0.0276552	1.04952	0.69299	-1.29385	0.0438139	1.45321	0.00243537	-1.15721	0.261861	1.13221	0.310054	1.54692	0.000532056	2.02677	2.42332e-08
Bra001766	Bra001766	A03:18347914-18349841	1545	-1.23323	0.25027	-1.27542	0.180287	1.08942	0.639251	2.20829	9.45054e-06	1.81944	0.00104248	3.29324	3.44047e-11	1.35425	0.0973377	1.16927	0.377322	2.36857	1.8472e-06	2.04503	6.60361e-05
Bra001768	Bra001768	A03:18357285-18363576	3411	2.20451	0.00533305	1.01281	0.964531	-1.40188	0.236789	-1.79989	0.0410044	-1.29957	0.355596	-3.27189	4.74636e-05	2.37808	0.00240851	-1.79484	0.0457547	-2.30573	0.0037212	-9.8415	3.38571e-15
Bra001769	Bra001769	A03:18366057-18367617	1320	1.7369	0.0066347	1.24268	0.294072	5.61352	1.70376e-17	1.4845	0.0556026	2.89991	1.36218e-07	1.57741	0.0265692	-1.11449	0.590251	1.32046	0.174739	-6.70867	7.44749e-21	-4.55866	7.71112e-14
Bra001771	Bra001771	A03:18375994-18379621	2478	1.00746	0.971406	-1.20731	0.364233	-2.10151	0.000515522	-1.4866	0.0568256	-1.82081	0.00479484	-1.71221	0.0109502	1.16278	0.490684	-1.39053	0.11973	1.56007	0.0386237	-1.03641	0.868315
Bra001774	Bra001774	A03:18394641-18396492	1626	-1.04218	0.934812	-1.81366	0.230126	-1.81971	0.244459	-3.93289	0.00592373	-1.74645	0.278499	-8.0607	3.98052e-05	-1.00023	0.999655	-3.71721	0.00995369	3.41297	0.0165421	-1.0889	0.870115
Bra001776	Bra001776	A03:18408327-18414378	3705	1.09054	0.775297	1.68177	0.0858357	1.1617	0.628158	-1.82634	0.0633407	-1.06646	0.836575	-2.5985	0.00259562	-1.13605	0.687969	1.18202	0.620659	-2.38724	0.00784361	-1.77778	0.0798763
Bra001778	Bra001778	A03:18419727-18421157	1431	-1.18485	0.166365	1.01545	0.899805	-2.11279	4.45491e-08	1.0768	0.540244	-1.34403	0.0258765	1.10409	0.416652	1.32673	0.0526022	1.04118	0.738652	2.23873	3.75753e-09	1.7569	1.74715e-05
Bra001779	Bra001779	A03:18422027-18424212	2046	-1.12076	0.51141	-1.0512	0.774592	-1.55271	0.0181403	-1.03537	0.841101	-1.88025	0.00125883	1.25326	0.194184	-1.35718	0.140166	1.23439	0.22326	1.45402	0.0458997	2.43591	4.39568e-06
Bra001783	Bra001783	A03:18435698-18437693	1344	1.69866	0.0134374	1.39124	0.125415	-1.37779	0.138047	-2.5979	1.24127e-05	-1.94345	0.00201773	-6.79649	8.50049e-18	1.20425	0.391616	-1.88044	0.00518456	-2.69286	6.23068e-06	-6.098	6.34718e-16
Bra001787	Bra001787	A03:18480365-18490555	2793	2.65462	0.0523215	2.89468	0.035429	-1.03567	0.944564	3.33956	0.0169823	-1.26989	0.634747	-3.73622	0.00924603	2.16499	0.125255	-4.31044	0.00390135	1.10147	0.847926	-8.47233	2.41842e-05
Bra001789	Bra001789	A03:18495515-18497789	1629	-1.27761	0.129772	-1.00175	0.99136	14.056	2.61676e-60	1.24002	0.183136	14.8301	1.31082e-62	2.27322	3.69995e-07	-1.21092	0.234891	1.83001	0.000181816	-12.1182	6.09517e-54	-5.46851	5.83237e-26
Bra001790	Bra001790	A03:18499376-18503965	2511	-1.80513	0.00507338	-1.32922	0.173825	2.57571	6.08117e-06	1.99689	0.000910534	2.46978	1.81615e-05	3.35245	6.89397e-09	-1.88256	0.00250895	1.26302	0.261717	1.16093	0.474014	2.76036	1.17962e-06
Bra001802	Bra001802	A03:18587827-18589572	1746	-1.26073	0.191528	1.04653	0.797099	-2.31515	3.26575e-06	-1.02985	0.867961	-2.52806	3.67235e-07	-1.87929	0.000400634	-1.37668	0.0845078	-1.7437	0.00181279	2.40057	1.21361e-06	1.89529	0.000482356
Bra001805	Bra001805	A03:18603237-18603650	414	1.07742	0.806822	1.07399	0.833013	14.5285	5.08312e-21	-1.49545	0.257894	5.87154	8.79925e-10	-1.1573	0.673459	-2.29659	0.00185045	1.3878	0.367226	-38.0449	1.30252e-29	-11.9368	4.10734e-15
Bra001806	Bra001806	A03:18607364-18608663	927	-1.4782	0.0566306	1.02546	0.896922	6.10677	3.48489e-21	-1.58994	0.0191705	7.46321	4.40017e-24	-1.09224	0.651992	-1.20954	0.302732	1.49272	0.0446766	-6.76418	4.55343e-23	-3.74642	4.84354e-12
Bra001807	Bra001807	A03:18608999-18610762	1035	-1.12842	0.572964	1.19547	0.390228	-1.26505	0.285638	-1.14119	0.527832	-1.20987	0.392145	-2.11562	0.000452276	-1.0792	0.738474	-1.55075	0.0412904	1.589	0.0345215	1.10582	0.653946
Bra001809	Bra001809	A03:18614603-18614923	321	4.11708	0.000829985	2.70106	0.0189417	1.13115	0.771123	-2.88314	0.0125145	1.06206	0.886874	-2.55986	0.0264341	3.8656	0.00140884	3.04217	0.00869555	-3.3552	0.00431187	-4.26336	0.000615804
Bra001815	Bra001815	A03:18635240-18635932	693	-1.17705	0.357814	-1.03929	0.828821	1.53312	0.0158573	2.43406	5.42386e-07	1.37886	0.0702253	1.81914	0.000768459	-1.30873	0.129172	-1.3906	0.0627362	-1.17957	0.350922	-1.25337	0.203116
Bra001816	Bra001816	A03:18636780-18639846	1716	-1.08697	0.741958	-1.09285	0.726014	8.35163	4.83269e-17	3.24632	3.26815e-06	9.52604	5.17925e-19	7.32785	3.53492e-15	1.04935	0.848802	2.0655	0.00410509	-2.76234	5.81547e-05	-1.40338	0.179887
Bra001819	Bra001819	A03:18663880-18669799	1725	-1.38074	0.206376	-1.5295	0.0974363	4.39943	5.75674e-09	4.49732	3.60145e-09	4.53568	3.00411e-09	9.19596	3.74474e-18	-1.33926	0.250087	1.33689	0.252631	-1.37363	0.211129	1.30344	0.296636
Bra001820	Bra001820	A03:18675088-18678049	1758	2.02751	0.0302023	1.22561	0.534804	-1.39671	0.312535	1.20137	0.57552	-1.17555	0.619649	-1.39042	0.31597	2.40893	0.00782796	-1.36292	0.34602	1.55402	0.18253	-2.11271	0.0227729
Bra001822	Bra001822	A03:18686265-18686882	618	-1.2135	0.284802	1.00384	0.983029	-1.86697	0.000673791	1.13305	0.487798	-2.06992	8.81959e-05	-1.23553	0.242468	-1.34542	0.114858	-1.39456	0.0656548	2.34025	3.54244e-06	2.25778	1.13743e-05
Bra001824	Bra001824	A03:18692929-18693147	219	-1.50113	0.401847	1.72761	0.253707	78.138	2.9744e-20	-1.26788	0.624062	42.1758	4.94044e-15	2.2434	0.0876512	-2.7811	0.0281614	4.91396	0.000875428	-108.769	6.90802e-23	-7.95897	9.47084e-06
Bra001834	Bra001834	A03:18787688-18789883	1155	1.43787	0.0209922	1.10122	0.542159	-1.03699	0.818445	-1.73737	0.000518951	-1.03304	0.83644	-1.6557	0.00152918	1.44336	0.0204664	1.15554	0.366446	-2.12195	2.38472e-06	-2.65049	8.63932e-10
Bra001839	Bra001839	A03:18806977-18807927	597	-2.96875	0.00491194	-1.01352	0.97183	12.5138	8.78989e-12	7.77288	3.89386e-08	36.9245	3.87451e-21	16.4122	6.46872e-14	-1.00612	0.986693	2.0833	0.044822	-2.22637	0.0287394	-1.06218	0.868909
Bra001841	Bra001841	A03:18819629-18820973	849	1.47168	0.199487	1.28909	0.411207	-2.10778	0.0163137	1.50894	0.181328	-1.66902	0.0918448	2.04748	0.0186694	1.85856	0.0477252	1.74917	0.06536	1.53956	0.166627	1.44894	0.223348
Bra001845	Bra001845	A03:18853375-18854841	1467	1.30324	0.195462	1.16681	0.451256	-2.28135	5.82362e-05	-1.0747	0.725045	-1.74918	0.0063314	-1.73669	0.00709058	1.69973	0.00980443	-1.38495	0.112237	1.5216	0.0408848	-1.54708	0.0334164
Bra001854	Bra001854	A03:18918650-18931242	4605	-1.41533	0.277941	1.06856	0.835831	2.15208	0.016634	1.87155	0.0501355	3.82158	2.81216e-05	3.40128	0.000130227	1.25467	0.478351	1.94196	0.0380208	1.28571	0.432214	1.99002	0.0314857
Bra001866	Bra001866	A03:19076104-19081645	4080	1.13145	0.579039	1.11763	0.617473	-2.85572	2.67898e-06	-1.0114	0.959387	-1.68325	0.0195053	-1.10457	0.655187	1.91955	0.0035836	1.02336	0.917415	2.60864	1.79949e-05	1.39073	0.13916
Bra001867	Bra001867	A03:19092345-19094567	1698	1.11051	0.491776	-1.12255	0.450893	-2.57835	1.14361e-09	1.20487	0.222787	-2.10466	1.4311e-06	1.11385	0.482497	1.36045	0.0505667	-1.21428	0.204651	2.50389	3.71866e-09	1.5157	0.00724643
Bra001868	Bra001868	A03:19095190-19095624	435	-1.18658	0.167873	-1.00199	0.987045	-1.39745	0.00832642	1.04159	0.738912	-1.53011	0.00100929	1.06897	0.58682	-1.29922	0.0474169	1.02425	0.844847	1.75754	8.12116e-06	2.33881	3.48946e-11
Bra001874	Bra001874	A03:19126049-19126740	507	-2.0167	0.159387	-2.9015	0.0352153	27.3073	2.33906e-11	21.3773	6.89474e-10	24.3291	1.35589e-10	119.32	1.89728e-21	-2.26356	0.0977917	1.9237	0.184788	-2.29001	0.0930701	1.90149	0.192767
Bra001877	Bra001877	A03:19132173-19133033	861	-1.39285	0.202206	-1.55799	0.0842536	-1.04042	0.879141	1.11863	0.658049	-1.22049	0.459458	2.03474	0.00556427	-1.63391	0.0690961	1.1675	0.539959	1.60111	0.0689387	3.05427	2.38727e-05
Bra001882	Bra001882	A03:19140621-19141202	486	1.00778	0.957281	1.29671	0.0698005	-1.25393	0.137763	1.025	0.864528	-1.24165	0.155688	1.46925	0.00578035	1.01775	0.912405	1.85873	1.07938e-05	1.27403	0.113075	2.32678	1.29546e-08
Bra001884	Bra001884	A03:19146128-19152768	3672	1.28055	0.159578	1.08208	0.655006	-2.50988	4.89702e-07	-1.67281	0.00389048	-1.76878	0.00139035	-2.3798	1.51786e-06	1.81709	0.00127766	-1.31473	0.13258	1.4447	0.0464321	-1.65362	0.00588591
Bra001886	Bra001886	A03:19162816-19163921	588	1.96542	0.0162299	1.14282	0.637327	2.18506	0.00547705	-1.50546	0.15052	1.31887	0.323672	-1.28127	0.382591	1.1863	0.542848	1.34278	0.301453	-4.4253	1.53062e-07	-3.90958	1.40713e-06
Bra001889	Bra001889	A03:19168758-19169904	750	1.17363	0.704867	1.45429	0.37688	1.37706	0.45322	-1.22167	0.644048	1.70901	0.200854	-1.55326	0.303799	1.45653	0.37385	1.14383	0.758791	-1.83664	0.160849	-2.33874	0.046652
Bra001891	Bra001891	A03:19186683-19188894	1389	2.05531	0.0242597	1.29504	0.419485	-1.07546	0.82012	2.81462	0.00122494	-1.26325	0.464888	1.67292	0.10791	1.74977	0.0803079	-1.29915	0.413308	1.04683	0.88625	-2.17153	0.0153487
Bra001892	Bra001892	A03:19190852-19192178	465	-1.23041	0.470455	1.45607	0.210121	1.33217	0.315149	1.33016	0.34194	1.27505	0.406577	-2.89762	0.00110575	-1.28553	0.388151	-2.64706	0.00286817	-1.92586	0.0244593	-3.96558	2.41723e-05
Bra001894	Bra001894	A03:19205690-19206494	306	-1.03925	0.784406	1.12173	0.413515	3.049	7.69596e-16	-1.00119	0.993269	2.86255	4.03741e-14	1.46538	0.00606135	-1.10694	0.457397	1.64571	0.000353014	-3.08565	4.33171e-16	-1.69383	0.000127381
Bra001899	Bra001899	A03:19245291-19245893	516	-1.03901	0.92274	1.24381	0.578709	6.55542	1.65144e-06	-1.59544	0.236108	5.15732	2.98692e-05	-1.14264	0.734405	-1.32067	0.476601	1.73671	0.16163	-7.77413	1.80453e-07	-3.38945	0.00185458
Bra001900	Bra001900	A03:19263301-19265148	714	1.0835	0.801958	-1.41881	0.275646	-1.04042	0.902033	-3.30757	0.000246673	1.31061	0.398091	-3.10714	0.000669593	1.47745	0.225827	-1.33284	0.396018	-2.83563	0.00152053	-5.58391	2.26023e-07
Bra001903	Bra001903	A03:19277837-19283306	2217	-1.33769	0.243325	1.05572	0.827735	6.7214	1.83565e-14	2.26326	0.00102877	9.06865	8.2717e-19	5.51094	6.74846e-12	1.00862	0.972423	2.57062	0.000143879	-2.92417	1.56094e-05	-1.14734	0.579792
Bra001905	Bra001905	A03:19298299-19298610	312	1.3279	0.385867	1.96772	0.0396027	1.11948	0.730442	-1.69252	0.11236	-1.29597	0.42858	-3.12414	0.000572729	-1.09256	0.787261	1.06602	0.847857	-4.62593	3.56745e-06	-3.97179	3.06356e-05
Bra001907	Bra001907	A03:19315200-19316380	861	1.30134	0.522422	1.07026	0.871953	209.681	5.18454e-40	1.73287	0.186108	58.1583	6.15371e-24	2.62568	0.0195211	-2.77048	0.00978951	1.62169	0.23574	-164.792	6.57376e-37	-36.6787	2.20616e-19
Bra001909	Bra001909	A03:19325475-19327759	1821	1.03979	0.692939	1.0069	0.94485	1.86056	3.0812e-10	-1.23904	0.0313651	1.83846	6.73876e-10	-1.45525	0.000179189	1.02744	0.783381	-1.16645	0.124919	-2.85097	4.43863e-26	-3.41677	6.13743e-35
Bra001914	Bra001914	A03:19344114-19349240	2631	-3.54597	0.00456206	-2.95885	0.0151455	1.55281	0.323453	5.08444	0.000263446	1.55872	0.320468	8.93628	9.29726e-07	-3.53252	0.0046779	-1.68348	0.242303	2.11851	0.0920083	4.44536	0.000825227
Bra001919	Bra001919	A03:19363085-19367607	2157	-2.15623	0.0243981	-1.95613	0.049289	1.18408	0.620248	1.06973	0.843231	1.2161	0.567256	1.54775	0.200785	-2.09946	0.0299279	-1.35199	0.376516	-1.0614	0.861269	1.46303	0.265405
Bra001921	Bra001921	A03:19369139-19371346	1458	-1.45607	0.307401	-1.18968	0.637081	2.38946	0.0179572	2.41889	0.0164082	2.30183	0.0235283	10.4363	1.87148e-10	-1.5115	0.26173	3.62661	0.000464552	-1.21411	0.598111	4.51493	4.2129e-05
Bra001922	Bra001922	A03:19373164-19373583	420	1.54635	0.183929	-1.03828	0.905126	1.64084	0.142764	-1.96721	0.044511	1.10222	0.76456	1.13759	0.683563	1.03874	0.909633	2.15537	0.0229963	-2.00035	0.0467461	1.03731	0.909877
Bra001923	Bra001923	A03:19386885-19388255	1371	1.27054	0.190824	1.00993	0.956974	-2.3689	2.52576e-06	-1.39508	0.0690884	-2.11597	4.27345e-05	-1.72488	0.00292685	1.42242	0.0546668	-1.22424	0.269592	1.23144	0.256149	-1.4141	0.058719
Bra001926	Bra001926	A03:19403498-19406924	2043	-1.79936	0.0431348	-1.60011	0.105562	1.09031	0.765818	2.91507	0.000224417	1.14277	0.646448	6.84893	3.3397e-11	-1.71676	0.0630739	1.46833	0.184846	2.58998	0.00103602	6.52875	1.03709e-10
Bra001929	Bra001929	A03:19429888-19431772	1218	1.13959	0.253915	1.2513	0.0522934	-1.28472	0.0323405	-1.55332	0.000179346	-1.28706	0.0299793	-2.3379	9.01394e-13	1.13752	0.277995	-1.20283	0.126444	-1.47635	0.00109327	-2.02001	5.10012e-09
Bra001934	Bra001934	A03:19459537-19462743	1734	-1.30605	0.204839	-1.49785	0.0551309	1.26325	0.267039	1.64383	0.0181604	1.0537	0.80406	4.74013	1.44016e-13	-1.56579	0.0334057	1.92515	0.00183447	1.30395	0.207293	3.9306	7.98556e-11
Bra001937	Bra001937	A03:19481781-19483944	1695	1.38646	0.183102	1.62417	0.0482118	-4.94563	8.40093e-11	-1.37102	0.198862	-1.88879	0.00960508	-1.79124	0.0175998	3.63033	1.65047e-07	1.24315	0.375602	2.66396	6.9347e-05	-1.09621	0.708452
Bra001942	Bra001942	A03:19519675-19521881	1596	1.28834	0.0627787	-1.06097	0.664441	1.12635	0.383269	-1.97013	7.30881e-07	-1.02298	0.867614	-2.13215	3.54425e-08	1.11813	0.413657	-1.14822	0.315976	-2.32688	7.23304e-10	-2.9874	1.61192e-15
Bra001943	Bra001943	A03:19522233-19523832	609	1.2151	0.345558	1.55563	0.0287064	-2.86378	3.51019e-05	1.13283	0.542353	-1.81294	0.00811267	-2.09556	0.000412405	1.91941	0.015459	-1.52601	0.0462551	3.63136	3.23672e-07	1.23977	0.353965
Bra001945	Bra001945	A03:19529749-19531820	1104	-1.01782	0.919354	1.13048	0.479304	-1.29911	0.145224	1.26149	0.17822	-1.19507	0.320127	1.37149	0.0661416	1.06802	0.721021	1.22905	0.228076	1.75624	0.00160804	2.02103	7.09142e-05
Bra001946	Bra001946	A03:19532274-19534810	1272	1.36456	0.115986	1.36267	0.113687	-1.03079	0.880754	-1.97805	0.000668308	1.12611	0.548305	-2.84507	2.07778e-07	1.58397	0.0229866	-1.05551	0.793214	-1.42662	0.0830576	-2.38516	1.92345e-05
Bra001950	Bra001950	A03:19572078-19575827	2271	1.14551	0.3133	1.08222	0.557722	2.29327	7.20825e-10	-1.54681	0.00121743	1.56455	0.000892027	-1.45339	0.00555802	-1.27958	0.0672085	1.15179	0.294858	-4.58578	1.33483e-29	-3.11153	3.75696e-17
Bra001953	Bra001953	A07:3168349-3169205	594	-1.12947	0.726692	-1.31873	0.4231	1.00013	0.999694	-3.1492	0.000908108	-1.29367	0.462282	-3.9191	8.09451e-05	-1.46136	0.279552	-1.64113	0.153305	2.26546	0.0188022	2.0173	0.0447703
Bra001954	Bra001954	A07:3166629-3168113	1485	-1.28386	0.137349	-1.10549	0.543579	-2.03991	6.06337e-05	1.01859	0.910702	-1.64088	0.00586425	1.28587	0.127607	-1.03272	0.864551	1.14194	0.418684	2.58661	7.86401e-08	3.0504	2.79907e-10
Bra001957	Bra001957	A07:3106176-3106352	177	1.23025	0.565677	-1.32815	0.404613	1.52344	0.253967	1.75311	0.0657085	1.11188	0.773747	2.49242	0.00485238	-1.11372	0.775124	1.07045	0.81234	1.88291	0.0564668	2.24476	0.0167682
Bra001959	Bra001959	A07:3101082-3102364	864	1.17239	0.324126	-1.02024	0.901895	-1.29081	0.117777	-1.372	0.0525546	-1.25344	0.164259	-1.84262	0.000212242	1.20735	0.251424	-1.37019	0.0571774	-1.29789	0.112862	-2.1471	3.85755e-06
Bra001960	Bra001960	A07:3096725-3099302	1749	1.06472	0.6223	1.09167	0.490421	-1.63949	0.00024116	1.22253	0.111989	-1.66117	0.000149377	1.12765	0.343512	1.05083	0.72483	1.00695	0.95619	2.08687	3.95218e-08	1.99974	2.04022e-07
Bra001964	Bra001964	A07:3070838-3071590	753	-1.28507	0.383834	-1.36133	0.278336	-1.89852	0.0300843	-1.20286	0.515077	-1.48378	0.183946	-1.32561	0.327713	-1.00434	0.988645	-1.50025	0.157844	2.4259	0.00264697	1.62402	0.102469
Bra001971	Bra001971	A07:2982206-2985539	2727	-1.23348	0.278747	-1.3935	0.0842657	-1.13197	0.524236	-1.02438	0.89996	-1.8355	0.00223985	-1.62617	0.0123276	-2.00009	0.000514942	-2.21214	4.1483e-05	1.80506	0.00233185	1.63203	0.0139864
Bra001975	Bra001975	A07:2923822-2925250	1251	1.16143	0.599869	-1.21354	0.495594	-1.60642	0.0994952	-1.07827	0.790637	-1.67895	0.071143	-1.48117	0.167774	1.11126	0.71565	-1.66698	0.0725988	3.2574	3.88784e-05	1.75844	0.0493828
Bra001977	Bra001977	A07:2895538-2898092	1365	-1.05078	0.452096	1.09445	0.171102	-2.32657	2.70816e-27	1.14712	0.0357086	-2.10156	7.917e-22	1.07919	0.246353	1.05357	0.552882	1.02964	0.653928	2.56212	1.33132e-33	2.50392	7.68894e-33
Bra001978	Bra001978	A07:2895415-2896216	582	1.14914	0.616843	-1.39963	0.225421	-1.71439	0.0744394	1.37387	0.237526	-1.82382	0.0435844	-1.02513	0.930447	1.08019	0.809871	-1.97124	0.0139737	3.21929	8.06981e-05	1.5119	0.170763
Bra001980	Bra001980	A07:2887642-2889315	1674	-2.14061	0.0219975	-2.63943	0.00297233	1.81973	0.0655107	-1.24185	0.501532	2.14885	0.0223751	1.99091	0.035894	-1.81275	0.0695271	-1.06755	0.839992	-1.25163	0.488167	1.35667	0.352013
Bra001982	Bra001982	A07:2871778-2873622	771	1.03621	0.802334	1.13693	0.367375	1.21441	0.173252	-1.57405	0.00162235	1.07824	0.59823	-1.67427	0.000347699	-1.08694	0.561316	1.06888	0.647373	-2.05194	6.38036e-07	-1.76616	8.55531e-05
Bra001983	Bra001983	A07:2859032-2860204	1014	1.46114	0.0699688	1.11197	0.611453	1.14575	0.517649	-2.00139	0.000963219	1.0852	0.695988	-1.37892	0.125006	1.38392	0.122318	1.61393	0.0231007	-1.69428	0.0125365	-1.45281	0.0750406
Bra001984	Bra001984	A07:2854593-2856791	1545	-1.38656	0.116711	-1.22685	0.323581	1.36588	0.131714	1.32218	0.172909	1.41564	0.0986679	2.14758	0.000202606	-1.33782	0.163775	1.32394	0.167895	1.05306	0.801621	1.86518	0.00256948
Bra001988	Bra001988	A07:2819487-2821025	1056	-1.38938	0.24174	-1.1332	0.656455	37.0069	4.84069e-38	2.95763	0.00011049	42.4932	8.798e-41	10.5143	4.89891e-17	-1.21	0.495268	3.13711	4.38773e-05	-15.4676	1.23812e-22	-4.07482	5.04234e-07
Bra001992	Bra001992	A07:2798871-2801972	3102	1.1069	0.756755	1.77553	0.0878526	1.6836	0.111125	-1.24044	0.542032	1.81708	0.0651626	-1.12958	0.710802	1.19466	0.581809	1.94978	0.0536478	-3.02861	0.00124303	-1.85567	0.0578644
Bra001996	Bra001996	A07:2758489-2761281	1911	6.17789	8.22167e-05	1.18213	0.724167	-1.23422	0.656103	-3.23031	0.0179197	-1.89414	0.164542	-3.21706	0.0179674	4.02551	0.00303134	1.187	0.738824	-4.2645	0.0035034	-14.4623	4.43756e-08
Bra001998	Bra001998	A07:2748977-2750770	1794	-1.47548	0.0448274	-1.10693	0.599628	5.96762	1.46647e-20	1.71559	0.00510387	8.35294	3.92099e-28	3.3868	2.43652e-10	-1.05413	0.782864	1.78343	0.00257059	-3.55345	3.76078e-11	-1.89016	0.000883057
Bra002001	Bra002001	A07:2718358-2720020	1563	-1.3273	0.134219	-1.0787	0.688037	3.66083	5.48769e-12	1.42469	0.0602344	3.46411	4.64214e-11	2.63907	2.55618e-07	-1.40267	0.0718543	1.71723	0.00402571	-2.2057	2.58353e-05	1.09205	0.639471
Bra002003	Bra002003	A07:2687218-2692252	1227	-1.27393	0.183226	-1.29865	0.152831	2.79981	1.35273e-08	3.61191	1.51216e-12	2.61798	1.18722e-07	4.06628	1.31571e-14	-1.36241	0.0877148	-1.15353	0.429621	-1.10496	0.581037	1.06889	0.712959
Bra002018	Bra002018	A07:2527636-2528864	960	-1.50947	0.121845	1.00054	0.998392	12.6884	9.702e-22	-1.40436	0.201584	16.6642	3.30014e-26	1.00955	0.971477	-1.14933	0.59902	1.41853	0.188701	-16.0329	1.40199e-25	-9.83393	6.88381e-18
Bra002021	Bra002021	A07:2492928-2494398	1095	1.02585	0.928195	1.00381	0.989232	2.10419	0.00842817	1.40566	0.226073	2.90054	0.000159316	2.7094	0.000385993	1.41409	0.217875	1.93484	0.0184587	-1.09835	0.738747	1.24574	0.432669
Bra002022	Bra002022	A07:2489369-2490932	1497	-1.16903	0.347019	-1.01839	0.912667	4.56095	2.02361e-20	1.16089	0.36768	5.19006	1.4555e-23	1.8819	0.000129386	-1.02732	0.868139	1.5918	0.00474125	-4.18221	2.43046e-18	-2.55747	8.69314e-09
Bra002023	Bra002023	A07:2486167-2487999	1107	-1.2426	0.144396	-1.07696	0.618342	1.56166	0.00271218	2.42792	2.29391e-09	1.61027	0.0013777	3.83687	1.34143e-19	-1.2051	0.209768	1.46738	0.0096126	1.4778	0.00849775	2.61326	9.69953e-11
Bra002024	Bra002024	A07:2481311-2484168	2631	-1.28828	0.270606	-2.07775	0.000821269	-1.08396	0.730483	-1.56654	0.0359382	1.2272	0.390209	-1.03293	0.887343	1.03257	0.894754	-1.37	0.160484	1.4618	0.100674	1.03336	0.88924
Bra002025	Bra002025	A07:2477048-2480198	2691	1.09906	0.493663	-1.06194	0.663324	-2.26125	6.6649e-09	1.32234	0.0424257	-1.88398	5.77746e-06	1.08861	0.538901	1.31915	0.0516922	-1.28994	0.0646548	3.2646	3.61101e-17	1.91852	3.1312e-06
Bra002030	Bra002030	A07:2428725-2430938	2214	-1.21345	0.530305	-2.09461	0.0219117	1.78591	0.0527254	1.10709	0.732915	1.75216	0.0703539	1.1398	0.701879	-1.23682	0.480172	-2.03451	0.0259129	-1.46718	0.196592	-2.41344	0.00633764
Bra002031	Bra002031	A07:2425759-2427587	1233	-1.38142	0.107814	1.11491	0.587962	13.6689	1.92308e-39	1.09297	0.657819	12.3151	3.32463e-36	2.12679	0.000160108	-1.53327	0.0308079	2.16949	0.00010634	-14.6127	2.54102e-41	-4.39294	9.09275e-14
Bra002034	Bra002034	A07:2387770-2388846	1077	-1.0994	0.736465	-1.26183	0.409071	-1.41373	0.219173	-2.02768	0.0121415	-2.01836	0.0127664	-5.87326	4.12268e-10	-1.5696	0.110152	-3.65495	4.81425e-06	-1.66912	0.0693068	-3.88669	1.69415e-06
Bra002038	Bra002038	A07:2356240-2357474	1143	1.06098	0.751518	1.11084	0.573221	-3.2523	6.53538e-10	1.06558	0.733538	-1.99075	0.000264572	-1.15808	0.431973	1.73333	0.00431222	-1.11089	0.57334	4.25243	3.24548e-14	2.20843	2.69393e-05
Bra002042	Bra002042	A07:2331648-2333219	1413	1.01709	0.920322	-1.06881	0.692642	-2.99138	1.71665e-09	-1.23281	0.214523	-2.99746	1.41144e-09	-1.45634	0.027586	1.01503	0.938426	-1.26261	0.172421	3.07255	7.00026e-10	2.39747	1.68122e-06
Bra002043	Bra002043	A07:2328667-2331287	1479	1.37476	0.104408	1.17959	0.404214	1.51301	0.0373869	-1.58299	0.0256097	1.0758	0.710257	-2.02839	0.000722594	-1.02301	0.909258	-1.08627	0.702358	-2.34794	3.43847e-05	-2.49314	1.41615e-05
Bra002049	Bra002049	A07:2302387-2302818	432	-1.14885	0.384366	1.12957	0.456061	10.5725	3.77753e-51	1.20183	0.259179	4.82619	2.25622e-23	1.39495	0.0400749	-2.51671	2.75778e-09	1.31109	0.0937177	-16.8227	5.02864e-71	-5.09835	8.88575e-25
Bra002053	Bra002053	A07:2283029-2284938	1656	-1.221	0.463606	-1.11433	0.691046	1.26881	0.381436	-1.92458	0.0177855	1.96019	0.0134557	1.52145	0.122158	1.26528	0.386833	2.62773	0.000450654	-2.47346	0.00108826	-1.191	0.517386
Bra002059	Bra002059	A07:2227788-2229080	426	-1.46809	0.0458856	-1.70721	0.00578319	1.14142	0.490752	1.82859	0.00158972	-1.04771	0.810803	2.54142	1.39918e-06	-1.75566	0.00377221	-1.22836	0.280595	1.36052	0.107762	1.94455	0.000589671
Bra002061	Bra002061	A07:2212340-2212906	567	1.36866	0.334734	1.65838	0.119942	-6.50864	1.98608e-08	-1.07627	0.82145	-2.5868	0.00365659	-1.83759	0.0616153	3.44369	0.000226422	-1.02954	0.928825	6.03343	7.28192e-08	1.70175	0.104482
Bra002063	Bra002063	A07:2183713-2186761	1788	1.89554	0.0184865	1.80799	0.0305055	8.73734	2.23662e-16	1.96052	0.0133953	4.33128	1.1327e-08	1.98756	0.00830619	-1.06422	0.802539	1.83293	0.0191525	-4.49739	4.0936e-09	-2.30561	0.000914825
Bra002067	Bra002067	A07:2129508-2129753	246	-1.53427	0.0741886	-1.64808	0.0380349	1.93441	0.00572234	3.53897	1.188e-07	1.7166	0.0244679	4.85934	4.41859e-11	-1.72895	0.0220909	-1.20027	0.442593	1.4404	0.125361	2.07485	0.00224537
Bra002068	Bra002068	A07:2126091-2128237	1182	1.04248	0.760563	1.04376	0.788607	-1.17623	0.251493	1.07753	0.637019	-1.48188	0.00621523	1.34563	0.0581612	-1.20852	0.202207	1.30346	0.0876409	-2.27593	6.16613e-08	-1.4448	0.0153806
Bra002070	Bra002070	A07:2113192-2115360	1314	-1.10134	0.352925	-1.20191	0.0727499	1.36893	0.0024301	-1.78833	3.50318e-08	1.03268	0.766342	-1.22952	0.0524376	-1.45995	0.000452177	1.21016	0.0810859	-2.03797	3.27981e-11	-1.15351	0.193763
Bra002072	Bra002072	A07:2093542-2096425	2307	1.15784	0.500532	1.19474	0.414017	-2.57478	1.7266e-05	-1.5662	0.0399902	-1.98955	0.00167142	-2.89432	1.28673e-06	1.49843	0.0676985	-1.54678	0.0475268	1.44065	0.0981534	-1.60882	0.0312172
Bra002075	Bra002075	A07:2060966-2062681	1647	1.23424	0.276486	1.05425	0.784769	-2.68731	5.72078e-07	-1.30481	0.169782	-2.19043	6.09422e-05	-1.93772	0.000683332	1.51421	0.0378778	-1.40864	0.0791046	2.26141	3.77241e-05	1.06021	0.766607
Bra002079	Bra002079	A07:2009869-2010252	384	-1.34276	0.0921218	1.01676	0.924276	6.88865	1.6217e-28	1.82461	0.000568862	8.00748	9.47027e-33	3.40827	2.04468e-12	-1.15514	0.406605	1.89925	0.000228552	-3.90431	4.93377e-15	-1.77962	0.000915699
Bra002081	Bra002081	A07:2004875-2006711	564	-1.47679	0.0403818	-1.13119	0.516769	2.77173	7.6305e-08	2.23937	2.13616e-05	2.50777	1.33246e-06	3.16433	1.27903e-09	-1.63224	0.00976533	1.24917	0.239965	-1.32912	0.133033	1.53405	0.023972
Bra002083	Bra002083	A07:1990517-1998038	1257	-1.19316	0.480304	1.15017	0.574273	-3.04123	0.000256527	-1.45846	0.145452	-1.42798	0.19752	-1.65748	0.0534471	1.78497	0.0756872	1.01206	0.964749	1.88716	0.0430195	1.07001	0.81267
Bra002084	Bra002084	A07:1985534-1986698	720	1.17886	0.448479	-1.0604	0.793349	2.53065	1.5475e-05	-1.23525	0.347435	1.78971	0.00684777	-1.2405	0.34598	-1.19947	0.393091	-1.06491	0.78417	-3.99885	2.81447e-10	-3.55026	1.37486e-08
Bra002086	Bra002086	A07:1969912-1972487	1512	1.0106	0.945354	1.21532	0.206117	5.61386	2.73285e-29	1.81104	0.000115453	5.19549	7.56167e-27	2.86759	7.43139e-12	-1.06919	0.662508	1.92433	2.03203e-05	-4.7274	4.55789e-24	-2.29767	5.83524e-08
Bra002088	Bra002088	A07:1950721-1951266	345	-1.09924	0.671768	-1.29404	0.248746	-1.02504	0.914616	1.21236	0.368448	-1.54552	0.0823643	2.29939	0.000127899	-1.65739	0.0495164	1.46566	0.0657047	1.40254	0.135986	3.407	3.4496e-07
Bra002091	Bra002091	A07:1926266-1927662	909	1.18138	0.221669	1.14339	0.331819	-2.45482	2.76603e-09	1.13303	0.364691	-1.57642	0.00132594	-1.09019	0.53329	1.83966	9.26886e-05	-1.08031	0.576513	2.51156	1.13485e-09	1.26374	0.102711
Bra002092	Bra002092	A07:1915831-1921307	2367	-1.14862	0.274946	-1.11183	0.403598	-1.00481	0.969873	1.47185	0.00228251	-1.06124	0.640562	1.94001	1.71561e-07	-1.21312	0.12954	1.1855	0.178704	1.49832	0.00144661	2.15482	1.5141e-09
Bra002095	Bra002095	A07:1896800-1902435	3585	-1.17129	0.696273	1.06799	0.872072	1.54923	0.27409	2.99049	0.00538743	-1.18247	0.693423	1.5363	0.285003	-2.1457	0.0695026	-1.82263	0.120389	1.63828	0.205281	1.92867	0.115764
Bra002096	Bra002096	A07:1869793-1873095	1350	1.03308	0.93933	-1.42607	0.404539	5.868	3.08034e-05	-1.24776	0.602636	1.56641	0.293779	-1.3182	0.519099	-3.62618	0.00240834	-1.50658	0.338127	-4.368	0.000504313	-1.81478	0.164294
Bra002099	Bra002099	A07:1839613-1844798	2685	1.00331	0.979483	-1.03263	0.802395	-1.40207	0.0102505	1.36285	0.0150443	-1.18065	0.204061	1.23652	0.0976606	1.19147	0.190563	-1.13813	0.309085	2.08843	1.83748e-08	1.54008	0.000915186
Bra002103	Bra002103	A10:11492800-11494433	1536	-1.62123	0.117793	-1.16296	0.625219	-3.03764	0.000333228	1.36782	0.310575	-2.47342	0.00350218	1.38193	0.295251	-1.3201	0.371723	-1.15109	0.648713	2.85759	0.000698042	3.27716	0.000129198
Bra002105	Bra002105	A10:11486476-11487735	1002	2.04734	0.016377	-1.08301	0.792496	-1.41014	0.256029	-1.83688	0.0466625	-1.28372	0.402698	-2.33078	0.00637864	2.24895	0.00738936	-1.37422	0.309356	-2.0132	0.0227134	-6.22187	3.00185e-09
Bra002110	Bra002110	A10:11459029-11460654	1626	1.1592	0.333484	1.15568	0.356301	1.85094	4.98306e-05	-1.1161	0.49032	1.3051	0.0820396	-2.69142	2.09587e-08	-1.22346	0.185018	-2.08661	3.88836e-05	-2.37877	2.5493e-08	-4.05699	1.64866e-15
Bra002112	Bra002112	A10:11455076-11456803	1728	-1.28663	0.244593	-1.05378	0.808965	-2.8074	2.0173e-06	1.40459	0.116676	-1.8503	0.00460046	1.58492	0.0334836	1.17926	0.448997	1.07081	0.751998	3.19605	8.85118e-08	2.9021	9.17553e-07
Bra002113	Bra002113	A10:11449935-11450267	333	1.95352	0.0102638	1.31689	0.292523	-1.05372	0.841607	-4.15684	7.58058e-08	-1.08069	0.766038	-3.70748	6.83709e-07	1.90477	0.0138148	1.4765	0.144897	-4.7894	3.55245e-09	-6.1786	5.01242e-12
Bra002115	Bra002115	A10:11433142-11437675	4152	-1.14793	0.408495	1.05752	0.737946	-2.32368	7.6304e-07	-1.40932	0.0409473	-2.28519	1.40879e-06	-1.83937	0.000308762	-1.12892	0.487969	-1.23415	0.214819	1.43576	0.0349736	1.31334	0.115045
Bra002116	Bra002116	A10:11425946-11429427	2298	1.16331	0.457478	-1.28887	0.212656	1.18975	0.393487	1.90975	0.00148325	1.02823	0.89125	2.03848	0.000468755	1.00538	0.978971	-1.20747	0.35439	1.58864	0.0229921	1.30864	0.186448
Bra002119	Bra002119	A10:11412832-11415102	1290	1.04718	0.837338	-1.21402	0.388353	-1.12759	0.593289	4.75785	3.60093e-12	-1.06489	0.779683	6.68251	2.63536e-17	1.10883	0.646193	1.15692	0.515265	4.66155	7.16382e-12	4.86373	1.83688e-12
Bra002124	Bra002124	A10:11406023-11406313	291	1.19384	0.72648	2.50225	0.0813839	2.31504	0.0949254	-1.26953	0.666778	2.64384	0.0511046	-5.04849	0.00448966	1.3634	0.53079	-1.58924	0.436765	-6.15834	0.000619741	-13.3437	4.24069e-06
Bra002125	Bra002125	A10:11404687-11404980	294	1.31673	0.410241	1.33924	0.396522	2.62136	0.00351412	1.13141	0.721568	1.87495	0.0552841	-1.41882	0.316523	-1.06179	0.85315	-1.19864	0.605873	-2.98895	0.00103532	-3.37419	0.000374216
Bra002127	Bra002127	A10:11401410-11401703	294	3.27052	0.0195933	2.22588	0.136504	3.10308	0.0293664	1.08016	0.892467	1.22115	0.667556	-1.57569	0.383941	1.28704	0.597834	1.30781	0.62942	-3.245	0.0255466	-3.19346	0.02284
Bra002129	Bra002129	A10:11396767-11398404	1638	-1.17921	0.102002	-1.04721	0.647204	-1.2277	0.0438272	1.54857	1.24176e-05	-1.14406	0.188581	1.59997	2.85396e-06	-1.09888	0.36139	-1.01357	0.892465	1.85118	1.23375e-09	2.007	7.23252e-12
Bra002133	Bra002133	A10:11385567-11387052	489	1.34291	0.0524887	1.23678	0.163029	-1.0447	0.775151	-1.38747	0.0323462	-1.01029	0.946399	-2.10475	1.26395e-06	1.38865	0.0322022	-1.22655	0.185584	-1.39026	0.0320672	-2.36796	2.10474e-08
Bra002136	Bra002136	A10:11376393-11378035	831	-1.47116	0.123268	1.44181	0.152947	1.27562	0.328558	2.65464	0.000113694	1.45606	0.136783	2.59758	0.000134659	-1.28885	0.312451	1.41081	0.163369	-1.09551	0.713949	1.6598	0.0421097
Bra002137	Bra002137	A10:11374296-11375849	1032	1.48601	0.0847281	1.27881	0.284714	-4.94907	9.95963e-12	-1.8429	0.00802784	-2.82094	7.24182e-06	-2.1996	0.000630074	2.60706	5.0067e-05	1.07143	0.765514	2.74534	1.80886e-05	1.12826	0.603082
Bra002138	Bra002138	A10:11373707-11374023	249	1.09667	0.711786	1.32067	0.26537	11.3867	9.4208e-23	1.82532	0.0156957	7.80813	1.13806e-16	3.26774	1.77687e-06	-1.32977	0.246467	2.3643	0.000500032	-6.49558	3.46805e-14	-2.06605	0.00321233
Bra002139	Bra002139	A10:11367491-11369526	1236	-1.29634	0.353321	1.25861	0.410647	-1.35336	0.279338	1.44862	0.184906	-1.33199	0.305576	-1.36589	0.264727	-1.27587	0.384053	-1.57211	0.105597	2.25539	0.00363611	1.83039	0.0307126
Bra002140	Bra002140	A10:11363090-11366206	2076	-1.02692	0.835932	1.15496	0.261104	-1.63033	0.000170695	1.24373	0.0884951	-1.62129	0.00020449	1.16512	0.232517	-1.02123	0.873444	1.08196	0.537774	1.98016	1.44286e-07	2.18794	1.65126e-09
Bra002142	Bra002142	A10:11357007-11357867	795	2.61483	0.0028203	1.94845	0.0391559	-1.00643	0.984263	-4.54425	6.91912e-06	1.02299	0.943502	-4.47505	5.24256e-06	2.69215	0.00223733	1.97857	0.046064	-5.5029	4.37934e-07	-7.48755	9.05412e-10
Bra002147	Bra002147	A10:11337134-11338675	1155	1.19845	0.384601	1.15874	0.517207	-5.39391	5.15429e-08	-1.96386	0.00729257	-3.50396	1.32017e-06	-1.96684	0.00673565	1.84486	0.0766159	1.15699	0.591518	1.76979	0.0862935	1.10991	0.716894
Bra002148	Bra002148	A10:11327542-11329050	1011	-1.32222	0.412262	1.04342	0.90399	1.31728	0.416194	-1.28038	0.487369	1.16295	0.662622	-1.49413	0.266234	-1.49769	0.24072	-1.11839	0.75894	-3.29044	0.000670373	-2.45711	0.0122715
Bra002151	Bra002151	A10:11295303-11296851	732	-1.76301	0.0293382	-1.7722	0.0275741	1.02296	0.93038	1.7618	0.0285549	1.15177	0.58904	3.3502	3.14601e-06	-1.56585	0.086003	1.073	0.785036	2.16645	0.00287651	3.63997	6.82565e-07
Bra002152	Bra002152	A10:11288976-11289753	498	-1.04992	0.792231	-1.24536	0.236468	2.28336	7.77497e-06	1.95809	0.000275801	2.56668	3.34462e-07	2.81693	2.16068e-08	1.07064	0.711357	1.15517	0.434036	-1.36243	0.0935848	-1.26272	0.205857
Bra002153	Bra002153	A10:11279455-11287038	4101	1.26079	0.0279348	1.18093	0.116163	2.53201	6.11663e-19	-1.02576	0.810963	2.63413	7.93407e-21	-1.39265	0.00200435	1.31165	0.00814977	-1.14967	0.195147	-2.56491	2.48746e-19	-3.86778	1.18762e-37
Bra002160	Bra002160	A10:11246271-11249716	1305	1.50957	0.0477005	1.08469	0.696511	1.00971	0.963306	-2.11184	0.00039634	-1.05848	0.784909	-4.75852	7.83113e-13	1.41245	0.100675	-2.07733	0.00090174	-1.93395	0.00191796	-5.67447	1.72483e-15
Bra002162	Bra002162	A10:11237123-11239556	1650	-1.02829	0.744397	-1.00871	0.919462	1.88812	9.65477e-14	1.55108	2.76526e-07	2.31186	9.41506e-23	1.95679	3.90029e-15	1.19073	0.0403454	1.25067	0.00854947	-1.3435	0.000527896	-1.27911	0.00378844
Bra002163	Bra002163	A10:11232779-11234757	1461	-1.31626	0.115303	-1.67127	0.00330536	1.08219	0.650814	1.92678	0.000167899	1.18348	0.335045	2.52818	1.10434e-07	-1.20361	0.288946	-1.27371	0.164844	1.54133	0.013102	1.4565	0.0312289
Bra002165	Bra002165	A10:11220433-11222677	1671	-2.24439	0.0605698	-2.03625	0.0988408	1.18239	0.69728	8.32533	8.59296e-07	-1.09402	0.834847	14.4864	5.43975e-10	-2.90327	0.0133849	-1.17024	0.715012	5.64314	5.86061e-05	14.0002	9.03873e-10
Bra002167	Bra002167	A10:11193687-11195740	1311	-1.18286	0.428831	-1.19114	0.406292	-2.13041	0.000490368	1.33753	0.165717	-2.01996	0.00127073	-1.22976	0.328552	-1.12153	0.606631	-1.95923	0.00142609	4.32778	1.16353e-11	2.47738	3.12386e-05
Bra002170	Bra002170	A10:11174090-11177515	2103	1.16341	0.236655	1.03009	0.817078	-1.51268	0.00133274	-1.47956	0.00230316	-1.36984	0.0143291	-2.51507	1.12256e-12	1.28473	0.0531657	-1.65023	0.000116438	-1.05015	0.705466	-2.22642	7.64763e-10
Bra002171	Bra002171	A10:11172476-11172784	309	-1.55686	0.0450975	1.07782	0.733981	1.68494	0.0176352	-1.09787	0.672246	1.58914	0.0366423	-1.25044	0.312051	-1.65071	0.023072	-1.05674	0.803047	-2.14758	0.000522125	-1.37482	0.150712
Bra002173	Bra002173	A10:11152091-11157755	3195	-1.18843	0.15311	-1.07735	0.535974	-1.04165	0.737396	1.18239	0.16156	-1.01828	0.882811	1.82354	5.09907e-07	-1.16177	0.225528	1.43152	0.00255408	1.31787	0.0228989	2.19175	1.00873e-10
Bra002174	Bra002174	A10:11148814-11151371	1071	-1.0281	0.891067	1.14131	0.51283	1.77956	0.00431194	1.10703	0.614532	2.03037	0.000454441	-1.04217	0.838001	1.10975	0.605386	-1.01088	0.957288	-1.51042	0.040942	-1.69442	0.00896775
Bra002175	Bra002175	A10:11145661-11147927	1080	1.30065	0.124565	1.0864	0.628633	-2.39282	5.01348e-07	-1.30934	0.116294	-1.96931	8.34022e-05	-1.53801	0.0122534	1.58036	0.00879355	-1.08123	0.650047	1.84183	0.000444411	1.07789	0.664487
Bra002177	Bra002177	A10:11139954-11141186	1233	1.49606	0.039372	-1.06439	0.749725	-1.28846	0.196111	-1.99378	0.000428572	-1.27768	0.21041	-2.52718	2.34897e-06	1.50868	0.0360756	-1.34915	0.127876	-1.35217	0.124472	-2.75226	2.57249e-07
Bra002178	Bra002178	A10:11134259-11136129	1614	1.89116	0.00489098	1.24119	0.340662	-2.06423	0.00140442	-1.00285	0.990002	-1.55442	0.0514571	1.32631	0.21279	2.51143	4.97244e-05	1.65089	0.0270148	1.18421	0.456548	-1.28462	0.269033
Bra002179	Bra002179	A10:11129770-11131561	1200	-1.06043	0.786642	-1.04209	0.84863	-2.87303	1.55962e-06	-1.08586	0.702945	-1.96974	0.00193376	-1.17292	0.460747	1.37547	0.150218	-1.12564	0.584119	4.57869	4.11185e-12	2.95727	6.87458e-07
Bra002180	Bra002180	A10:11122153-11122560	408	-1.22429	0.334609	-1.34616	0.150985	-2.48437	4.51108e-05	-1.75882	0.00670034	-2.199	0.000475983	-1.59747	0.027679	-1.08366	0.73565	-1.22267	0.34744	1.98134	0.00233665	1.75609	0.0134934
Bra002181	Bra002181	A10:11114165-11119461	4101	1.21648	0.664769	-1.03021	0.947315	-1.21657	0.675082	-2.99615	0.0205193	-1.02119	0.963389	-1.61252	0.300826	1.44922	0.431959	1.80357	0.223516	-1.98022	0.162625	-1.59117	0.320128
Bra002184	Bra002184	A10:11102367-11103155	789	1.09325	0.578701	-1.07693	0.643969	1.01318	0.937016	-1.51776	0.0106652	1.27697	0.130419	-1.88209	0.000220357	1.37789	0.0545499	-1.33544	0.0964593	-1.34647	0.0787405	-2.47763	1.24445e-07
Bra002189	Bra002189	A10:11056975-11060035	1458	-7.26462	0.00712288	-6.43987	0.0111354	-1.31633	0.70833	-3.13689	0.119158	-1.40481	0.647029	-25.2064	1.24517e-05	-7.75294	0.00565372	-51.7475	9.08567e-08	6.32585	0.0120127	-1.05513	0.942515
Bra002191	Bra002191	A10:11044029-11050295	2592	1.1135	0.385382	-1.25175	0.0710138	1.11963	0.362139	-1.00341	0.978108	1.17867	0.184645	1.03059	0.808833	1.17222	0.200267	-1.21046	0.12471	-1.64466	6.15799e-05	-2.33364	9.2208e-12
Bra002194	Bra002194	A10:11037317-11038357	1041	1.06476	0.836955	1.01177	0.968883	-3.56551	0.000530203	1.03628	0.905095	-1.50206	0.206117	-1.27823	0.421575	2.52748	0.0149543	-1.3092	0.376062	4.71495	2.10104e-05	1.4249	0.274309
Bra002203	Bra002203	A10:10995292-10995930	639	1.34041	0.228812	1.07886	0.761118	-1.54874	0.0966297	-1.20702	0.456516	-2.94176	7.0342e-05	-1.21951	0.434238	-1.41707	0.228335	1.0678	0.798327	1.15865	0.582673	1.75322	0.0441849
Bra002209	Bra002209	A10:10947666-10950613	1992	1.27383	0.162193	-1.31656	0.111656	-2.35947	3.14295e-06	-2.27739	2.68472e-06	-2.0491	6.03138e-05	-2.24181	7.01443e-06	1.46677	0.0432464	-1.29599	0.154371	1.46569	0.0405554	-1.29695	0.159758
Bra002210	Bra002210	A10:10933042-10934379	1272	-2.85635	0.0146697	-3.03756	0.00921888	1.68142	0.207315	2.80608	0.0110399	1.53964	0.331723	4.74265	0.000247776	-3.11937	0.00775028	-1.79724	0.146707	1.97729	0.0935665	3.43187	0.00369677
Bra002214	Bra002214	A10:10908756-10909907	1152	-1.30524	0.54014	-1.05021	0.910259	-2.32332	0.0527944	1.34266	0.49778	1.33648	0.504873	1.21205	0.658158	2.37893	0.0465388	-1.16338	0.727685	4.80725	0.00030881	1.73698	0.20412
Bra002216	Bra002216	A10:10893535-10896096	711	-1.24599	0.345299	1.081	0.738225	-1.10416	0.670707	-1.35539	0.191926	-1.11367	0.644095	-2.29748	0.000357843	-1.25673	0.32683	-1.56806	0.0535719	1.32541	0.226717	1.06225	0.795532
Bra002218	Bra002218	A10:10888254-10889825	1410	-1.06534	0.691349	-1.2101	0.197521	-2.4105	6.92644e-06	-1.0004	0.997818	-2.77674	7.37475e-07	-1.72503	0.000749595	-1.2272	0.384508	-2.08663	3.73315e-06	4.02209	3.40764e-13	2.3655	4.16153e-05
Bra002220	Bra002220	A10:10879625-10880170	450	1.26847	0.337226	1.56528	0.0707474	1.18421	0.49581	1.18152	0.501408	1.18974	0.483311	-1.88452	0.0107255	1.27439	0.328775	-1.4225	0.156183	-1.14041	0.596641	-2.06736	0.0034763
Bra002221	Bra002221	A10:10874680-10877310	1551	1.67497	0.0242677	1.58237	0.045056	1.05018	0.830705	-3.74215	8.6431e-09	1.08678	0.716246	-2.54864	4.42474e-05	1.73333	0.016312	2.32338	0.000237553	-4.77576	9.19816e-12	-3.56291	2.91278e-08
Bra002222	Bra002222	A10:10863798-10864637	840	1.53838	0.025151	1.0321	0.870248	2.75004	1.33869e-07	-1.34438	0.128268	2.24808	2.06e-05	1.02665	0.892015	1.25758	0.226963	1.4245	0.0694157	-3.39789	2.35485e-10	-2.99973	9.75417e-09
Bra002224	Bra002224	A10:10853064-10854071	1008	1.0938	0.583371	1.05797	0.730856	-3.47317	2.45223e-13	1.08343	0.624438	-1.88612	0.00013075	-1.03304	0.842908	2.01415	4.87039e-05	-1.0579	0.731248	3.54239	1.04498e-13	1.66249	0.00222908
Bra002226	Bra002226	A10:10848398-10849041	546	1.34875	0.374052	-1.37	0.356945	6.82757	6.12054e-10	5.11134	4.30414e-08	3.62017	2.80432e-05	12.0542	1.34056e-15	-1.39832	0.228297	1.72141	0.0386215	1.00343	0.989879	2.41533	0.00115324
Bra002232	Bra002232	A10:10819093-10824812	2415	1.3665	0.0381194	1.01363	0.928703	1.15877	0.330377	-1.99618	5.96374e-06	1.04464	0.772008	-1.91098	2.31463e-05	1.23191	0.168673	1.05882	0.711305	-2.44488	5.17514e-09	-2.84457	8.10884e-12
Bra002238	Bra002238	A10:10790212-10793576	1245	1.41868	0.116584	-1.00751	0.973261	-1.06421	0.781296	-2.8581	3.2458e-06	1.06448	0.779231	-2.44091	7.69651e-05	1.60712	0.0343344	1.16219	0.509853	-2.51467	4.71555e-05	-3.47738	3.33931e-08
Bra002239	Bra002239	A10:10783721-10784690	639	-1.32005	0.0383374	1.11674	0.411759	1.57513	0.000525648	1.41808	0.00831828	2.28905	5.42002e-10	1.48947	0.00249644	1.10091	0.46096	1.17296	0.218234	-1.36041	0.018332	-1.27683	0.0591034
Bra002247	Bra002247	A10:10746822-10748911	1695	1.68571	0.0400692	1.85013	0.015874	1.11395	0.674511	-4.22988	8.09615e-08	-1.15214	0.578024	-6.13006	9.07917e-12	1.31344	0.289103	1.27664	0.381429	-5.29327	6.3902e-10	-5.44589	2.19767e-10
Bra002248	Bra002248	A10:10743707-10744162	456	-1.11789	0.423848	1.13896	0.351677	1.68305	0.000179178	1.75424	5.31189e-05	1.72908	8.51901e-05	2.31753	1.36007e-09	-1.08813	0.543353	1.50468	0.00307907	-1.17435	0.246235	1.39421	0.016355
Bra002253	Bra002253	A10:10714842-10717220	1761	1.12263	0.414267	-1.02481	0.8622	-1.62235	0.000962858	-1.90482	6.90414e-06	-1.2503	0.120593	-2.60878	6.10674e-11	1.4567	0.0114238	-1.40354	0.0225528	1.03508	0.816365	-1.97525	4.81298e-06
Bra002255	Bra002255	A10:10706075-10711746	2346	-1.26162	0.11999	-1.31696	0.0655295	1.02281	0.880088	1.99917	3.51174e-06	-1.06703	0.664598	2.87968	1.45575e-12	-1.37688	0.0326035	1.09376	0.54823	1.89614	1.85317e-05	2.85556	2.24717e-12
Bra002257	Bra002257	A10:10694075-10696798	1149	2.33983	0.0186988	1.55458	0.241678	-1.78321	0.117344	-2.02609	0.0715776	-1.28961	0.481188	-5.32993	4.39364e-05	3.23541	0.00145948	-1.69219	0.214147	-3.97692	0.000391738	-21.7733	2.7078e-14
Bra002258	Bra002258	A10:10688679-10690218	837	1.40988	0.017235	1.01794	0.902601	-1.02178	0.882859	-1.6932	0.000337269	-1.16194	0.30028	-1.84744	3.37208e-05	1.23981	0.143405	-1.07187	0.642704	-1.71308	0.000280423	-2.27653	2.92537e-08
Bra002259	Bra002259	A10:10686714-10688171	780	1.56922	0.00415414	1.35991	0.0506739	1.18422	0.282477	-1.68272	0.000953195	1.06597	0.684445	-1.64716	0.00152072	1.41252	0.028128	1.38926	0.0369669	-2.40572	2.50745e-08	-2.446	1.32142e-08
Bra002264	Bra002264	A10:10665797-10667502	1128	1.67142	0.0301467	1.72286	0.0218228	-1.01428	0.952325	-3.20418	1.00203e-06	-1.01855	0.938151	-3.49277	1.41904e-07	1.6644	0.0316407	1.58051	0.0549766	-5.96891	6.0803e-14	-6.28574	1.01915e-14
Bra002270	Bra002270	A10:10637791-10639540	993	-2.49786	0.0309253	-1.78923	0.152249	77.6889	1.02982e-27	12.3309	2.21903e-10	121.326	8.06123e-31	113.937	3.08324e-32	-1.59945	0.22841	5.16416	2.56008e-05	-3.70949	0.000778469	2.22668	0.0400315
Bra002272	Bra002272	A10:10625471-10626826	1356	-1.08139	0.611317	-1.06401	0.687001	2.51641	1.88182e-09	1.26812	0.122373	2.05532	2.83766e-06	1.32481	0.0676646	-1.324	0.0674893	-1.01848	0.905156	-1.94604	1.4403e-05	-1.49699	0.0086663
Bra002276	Bra002276	A10:10616060-10617014	678	1.81684	0.011618	1.38012	0.17163	1.01294	0.957007	-3.39547	3.00527e-07	-1.10379	0.676318	-2.86139	9.37101e-06	1.62498	0.0416566	1.63772	0.0399721	-2.00727	0.00375125	-1.99166	0.00380929
Bra002278	Bra002278	A10:10612050-10613084	1035	-1.13043	0.42701	1.07228	0.651336	1.09845	0.54341	1.64093	0.00130353	1.26702	0.126006	2.24619	1.45078e-07	1.02037	0.896376	1.46779	0.0124146	1.33885	0.0585834	1.92591	2.10153e-05
Bra002282	Bra002282	A10:10574057-10581964	1911	1.67823	0.0512113	1.10221	0.714938	-1.66419	0.0566645	-2.93418	6.17008e-05	-1.3632	0.243701	-3.83743	6.27931e-07	2.04878	0.00732663	-1.18656	0.529594	-2.32724	0.00174049	-5.65752	1.34327e-10
Bra002283	Bra002283	A10:10568704-10570720	534	-1.34699	0.370663	-1.98332	0.0432933	74.6189	2.25007e-39	5.97395	6.45959e-08	40.7491	2.82456e-29	29.4945	5.25098e-24	-2.46657	0.00558164	2.48936	0.00523263	-17.7638	1.18166e-18	-2.89303	0.00112131
Bra002286	Bra002286	A10:10553535-10556674	2553	-1.69335	0.279841	-1.32786	0.560481	-2.63165	0.0472206	1.30297	0.586931	-1.82252	0.218494	-1.47921	0.421584	-1.17271	0.744075	-2.55927	0.0537212	24.7138	4.747e-11	11.3244	6.4494e-07
Bra002288	Bra002288	A10:10546538-10548756	1002	1.33764	0.398023	-1.15147	0.68309	-2.19773	0.0238631	-1.48597	0.252257	-2.28563	0.0171469	-1.9403	0.0570897	1.28619	0.473464	-1.50353	0.242394	1.32524	0.42067	-1.45923	0.280619
Bra002289	Bra002289	A10:10529929-10535080	3129	1.33001	0.0329502	1.00275	0.9836	1.25212	0.0929704	-3.39037	8.79775e-20	1.11614	0.411297	-2.93227	1.05924e-15	1.18558	0.203447	1.15941	0.271794	-3.181	6.71851e-18	-3.2528	1.49846e-18
Bra002291	Bra002291	A10:10524265-10526744	2352	1.14109	0.262825	1.01354	0.909281	-2.41753	1.81002e-13	1.05778	0.633846	-1.74694	2.66607e-06	-1.16636	0.193061	1.57911	0.00015645	-1.21727	0.0961077	2.57139	3.35923e-15	1.33773	0.014567
Bra002296	Bra002296	A10:10493164-10497160	1725	-1.24874	0.195626	-1.1417	0.439721	3.74957	1.13353e-14	1.47886	0.02231	4.23528	3.65705e-17	2.46056	1.46149e-07	-1.10553	0.557021	1.45732	0.027626	-2.30666	1.01091e-06	-1.43172	0.0357131
Bra002297	Bra002297	A10:10491282-10491815	534	1.09362	0.808682	-1.21012	0.661175	2.56662	0.00938712	1.22359	0.62792	2.57767	0.00892101	1.15467	0.745366	1.09833	0.79175	-1.28235	0.557879	-5.37254	1.14686e-05	-7.56689	4.01194e-07
Bra002298	Bra002298	A10:10487650-10488970	1047	-1.08666	0.516953	-1.21792	0.128101	1.49061	0.00183925	2.16521	1.8417e-09	1.45876	0.00326431	2.51614	8.45778e-13	-1.11038	0.414342	-1.04805	0.713756	-1.1466	0.285246	-1.08224	0.537565
Bra002299	Bra002299	A10:10487650-10488180	462	1.03593	0.805753	-1.1434	0.362112	1.7125	0.000172925	1.9774	2.37307e-06	1.39579	0.0203287	2.44867	7.19167e-10	-1.18436	0.238113	1.08302	0.576362	-1.35337	0.0341982	-1.0551	0.708166
Bra002300	Bra002300	A10:10486640-10486873	234	-1.02048	0.899967	-1.16016	0.37792	1.65483	0.00170612	2.00515	2.02032e-05	1.42844	0.0275014	2.62132	5.09403e-09	-1.18221	0.298717	1.12682	0.454129	-1.34191	0.0659941	-1.00734	0.963707
Bra002305	Bra002305	A10:10459324-10462502	3096	-1.106	0.584671	-1.7657	0.00278661	1.64293	0.00667161	3.18181	1.49278e-10	1.2542	0.224085	4.10849	4.20168e-14	-1.4488	0.045072	-1.36744	0.0777802	1.76049	0.00164551	1.86523	0.000649892
Bra002307	Bra002307	A10:10454287-10456420	849	1.25428	0.394384	1.13781	0.626715	-1.45757	0.160607	-7.03995	9.87128e-13	-1.55223	0.10036	-12.62	1.9612e-19	1.1778	0.544623	-1.57551	0.115663	-3.66058	2.63169e-06	-6.79268	1.31246e-11
Bra002314	Bra002314	A10:10429043-10430596	1554	-1.48229	0.0854348	-1.17011	0.489604	-1.31333	0.235795	1.12178	0.612138	-1.26657	0.31069	1.51147	0.0689629	-1.42951	0.126996	1.1515	0.533276	1.74833	0.0149036	2.87789	4.81972e-06
Bra002319	Bra002319	A10:10395099-10395557	459	1.02887	0.924936	1.0206	0.946528	-6.22015	1.48354e-08	3.97928	4.61028e-06	-3.7421	2.46616e-05	2.66517	0.0011754	1.7102	0.106918	-1.46293	0.203901	18.358	1.35015e-19	7.33764	1.62848e-10
Bra002322	Bra002322	A10:10381812-10382650	747	-1.19557	0.473131	1.12977	0.624148	-2.56627	0.000155321	-2.38683	0.000479724	-2.17914	0.00177208	-2.95114	1.40696e-05	-1.01522	0.951694	-1.0944	0.71748	-1.24915	0.372222	-1.34658	0.232736
Bra002327	Bra002327	A10:10359291-10365274	4320	-1.09588	0.643594	-1.15932	0.455137	-2.08067	0.000225336	1.33445	0.144583	-1.7605	0.00439443	1.15245	0.473577	1.07846	0.704688	-1.3424	0.136604	2.77788	2.66754e-07	1.91879	0.00103089
Bra002331	Bra002331	A10:10335916-10336299	384	-1.36966	0.407206	-1.32208	0.458225	41.8113	3.93381e-25	1.13971	0.723857	50.9314	1.12771e-26	14.6392	2.11238e-13	-1.1244	0.736141	9.71549	2.42129e-10	-32.7161	2.15461e-22	-2.99485	0.00166047
Bra002332	Bra002332	A10:10326699-10330086	2361	-1.18522	0.349727	-1.47148	0.0337797	1.42563	0.0508683	1.09662	0.611482	1.07125	0.705487	-1.39921	0.0661027	-1.5773	0.0122875	-2.25784	8.00486e-06	-1.33381	0.112733	-1.90929	0.000403191
Bra002335	Bra002335	A10:10301147-10301824	564	-1.31223	0.358067	-1.50396	0.163075	-1.07768	0.804271	-1.1693	0.58084	-1.46213	0.262054	1.59549	0.112316	-1.78035	0.0937482	1.24046	0.449516	1.08864	0.779308	2.40421	0.00754364
Bra002339	Bra002339	A10:10280934-10281731	798	-1.22234	0.362952	-1.50561	0.0729164	17.5405	2.13187e-48	-1.04674	0.833645	16.8044	1.91859e-43	2.82206	2.5676e-06	-1.27588	0.169009	1.96198	0.00129931	-18.5172	5.52907e-49	-7.39726	4.67094e-26
Bra002343	Bra002343	A10:10249823-10250812	990	-1.60609	0.178528	-1.5299	0.218912	-1.64323	0.173305	1.00879	0.979276	-2.08857	0.0722192	1.08506	0.817715	-2.04136	0.0896976	-1.42237	0.307995	1.94621	0.0668116	2.79316	0.0112739
Bra002346	Bra002346	A10:10234500-10237284	1833	1.51947	0.0545971	1.04464	0.838892	-1.13952	0.570244	-2.23454	0.000347545	-1.02083	0.924735	-1.60215	0.0330799	1.69613	0.0219755	1.45697	0.103071	-1.35345	0.201236	-1.57562	0.0428835
Bra002347	Bra002347	A10:10218816-10226086	4095	-1.08563	0.578203	1.17379	0.278476	-1.12999	0.408485	-1.44878	0.0122215	-1.23706	0.15034	-2.1627	1.89088e-07	-1.1885	0.243215	-1.27176	0.104679	-1.82701	4.65324e-05	-1.95499	6.03656e-06
Bra002353	Bra002353	A10:10194094-10195180	792	1.2107	0.514441	-1.1378	0.650933	-1.11673	0.718059	-1.84057	0.0360071	-1.41181	0.257868	-2.26507	0.00693387	-1.04421	0.891398	-1.40021	0.274613	1.03786	0.903878	-1.29201	0.419318
Bra002355	Bra002355	A10:10183456-10185816	1722	1.85011	0.165661	-1.15636	0.743481	-4.53549	0.000662292	-7.17725	9.21557e-06	-4.23548	0.00114675	-19.7376	2.28104e-11	1.98116	0.123744	-3.18002	0.00957217	-3.25627	0.00792445	-20.5149	1.26243e-11
Bra002357	Bra002357	A10:10165666-10169440	1734	-1.008	0.966268	-1.18886	0.358153	-1.31663	0.147424	-2.79562	6.44203e-08	-1.31154	0.153329	-2.06791	0.000137572	-1.00411	0.982914	1.13715	0.504234	-1.77487	0.00279703	-1.55443	0.0215126
Bra002366	Bra002366	A10:10092321-10094781	858	1.04012	0.876084	1.30689	0.288316	-1.24469	0.38627	1.65628	0.0452566	-1.29433	0.307154	1.06223	0.810665	1.00023	0.999263	-1.19309	0.483465	2.64452	0.000117087	2.21601	0.00162439
Bra002367	Bra002367	A10:10087086-10091201	2517	1.59936	0.0607628	1.26986	0.340623	-1.3218	0.265965	-1.30863	0.283657	-1.35572	0.224429	-2.98504	1.35701e-05	1.55935	0.0765983	-1.7963	0.0198837	-1.39609	0.183811	-3.91055	5.80548e-08
Bra002369	Bra002369	A10:10081410-10084459	1326	1.11857	0.306002	1.12782	0.272671	1.04852	0.665804	-1.25935	0.0357453	1.04903	0.662331	-1.75024	3.65709e-07	1.11911	0.305499	-1.23229	0.0580743	-1.57934	3.22009e-05	-2.17802	1.55664e-12
Bra002370	Bra002370	A10:10079753-10080855	654	2.45123	0.00261427	2.06469	0.0149644	1.50534	0.169973	-2.28699	0.00557482	1.21878	0.506415	-1.69345	0.0770466	1.9846	0.0214152	2.78836	0.00059003	-3.56714	2.03201e-05	-2.5389	0.00176328
Bra002373	Bra002373	A10:10048005-10049069	738	2.02305	0.0157831	-1.84557	0.0359045	1.03322	0.911248	-1.88875	0.0294344	-1.03659	0.901931	-2.27904	0.00520617	1.88888	0.0299299	-2.22694	0.00660593	-1.05137	0.864376	-4.42253	4.43235e-07
Bra002374	Bra002374	A10:10041627-10047461	2658	1.0539	0.669166	-1.04686	0.709708	1.57366	0.000223633	2.24986	4.15394e-11	1.74545	5.76878e-06	1.68488	2.21004e-05	1.16895	0.203765	-1.3979	0.0063864	-1.04274	0.733289	-1.7039	1.43639e-05
Bra002375	Bra002375	A10:10039947-10040794	750	1.60725	0.254235	1.26639	0.570445	1.32031	0.504434	1.74613	0.180483	1.85815	0.136531	1.59839	0.259779	2.26196	0.049867	1.15924	0.722537	1.33826	0.483904	-1.45805	0.364834
Bra002381	Bra002381	A10:10007041-10008451	879	1.44695	0.0874298	-1.37076	0.146504	3.83019	4.17896e-10	1.61505	0.0256239	2.1608	0.000327615	3.01578	3.13126e-07	-1.22504	0.341203	1.36223	0.147392	-1.87705	0.00315797	-1.1248	0.581402
Bra002383	Bra002383	A10:9988225-9989950	1188	2.40572	0.0123089	-1.15578	0.686333	-1.66809	0.151067	-1.04043	0.91173	-1.85272	0.0791289	-1.01102	0.975731	2.16599	0.0303448	-1.12311	0.746562	-1.20433	0.604701	-2.92969	0.00260354
Bra002385	Bra002385	A10:9977351-9979132	1269	1.02745	0.832671	-1.06802	0.609064	1.07241	0.585891	1.53925	0.000780843	1.0241	0.852783	2.46689	2.00265e-12	-1.0192	0.882357	1.50059	0.00153016	-1.05765	0.662324	1.44604	0.00402611
Bra002386	Bra002386	A10:9972683-9974497	1269	-1.05877	0.716288	-1.03462	0.828769	1.01609	0.919098	1.71569	0.000595025	1.05079	0.752675	2.7614	1.0335e-10	-1.02381	0.88109	1.55564	0.00489778	1.083	0.611977	1.72488	0.000522278
Bra002396	Bra002396	A10:9910232-9911156	624	-1.03386	0.871662	-1.68976	0.016085	-1.98907	0.00347149	-2.08172	0.000962403	-1.55475	0.0526512	-2.0408	0.00591219	1.23745	0.402443	-1.65655	0.0546408	-1.04111	0.872306	-2.13416	0.00441786
Bra002397	Bra002397	A10:9908166-9908408	243	1.38546	0.080431	1.35936	0.102414	-1.19748	0.33965	-1.48533	0.0372066	-1.28286	0.18372	-2.39419	4.74769e-06	1.29325	0.175007	-1.18577	0.376546	-1.67046	0.00718702	-2.56164	8.93021e-07
Bra002400	Bra002400	A10:9899874-9900719	846	1.19748	0.762423	3.75965	0.0265656	19.5215	6.159e-07	-1.60034	0.432119	6.79778	0.00130016	-1.9228	0.273191	-2.39815	0.142044	3.12915	0.0564805	-131.277	3.25918e-16	-17.4938	1.5976e-06
Bra002402	Bra002402	A10:9886965-9887243	279	-1.52014	0.0741092	-1.2129	0.408721	-4.0753	1.55955e-07	-1.23633	0.36288	-2.99794	6.59815e-05	-1.11062	0.659441	-1.11827	0.713158	-1.08958	0.718058	3.10528	2.76933e-05	3.18703	2.56768e-05
Bra002407	Bra002407	A10:9867725-9870386	1413	-1.17664	0.271059	-1.05274	0.727422	5.52413	1.34509e-31	1.50605	0.00525602	5.44893	7.07019e-31	2.11988	3.05542e-07	-1.19288	0.22409	1.33706	0.0466756	-3.41501	3.27923e-17	-2.14113	1.67687e-07
Bra002409	Bra002409	A10:9854097-9854657	561	-1.29338	0.249074	-1.3142	0.214068	1.82377	0.00656627	2.33687	9.4863e-05	2.18604	0.00045116	1.58297	0.0366296	-1.07904	0.730447	-1.9401	0.00229175	2.06463	0.00089987	1.14831	0.529231
Bra002411	Bra002411	A10:9834214-9835350	639	1.02473	0.781663	-1.09427	0.308844	1.1913	0.0475166	-1.53599	1.35851e-06	1.06866	0.452771	-1.36073	0.000548513	-1.08787	0.342016	1.03155	0.72839	-2.10057	7.09722e-17	-1.87186	2.01581e-12
Bra002413	Bra002413	A10:9809685-9811672	1023	1.36978	0.215847	1.22363	0.427974	-1.26402	0.35783	-1.46292	0.135711	-1.2293	0.417122	-3.45763	1.26685e-06	1.40847	0.179202	-1.93156	0.0102513	-1.53736	0.0920537	-4.18246	2.31843e-08
Bra002416	Bra002416	A10:9785042-9788663	1482	1.17076	0.596472	-1.33379	0.331887	1.06765	0.827055	1.63105	0.0972399	-1.16086	0.618532	-1.82058	0.0464518	-1.05862	0.850097	-3.96062	4.18342e-06	2.3496	0.00411913	-1.59231	0.124379
Bra002419	Bra002419	A10:9770786-9771865	1080	-1.16849	0.667449	-1.02665	0.94865	6.12483	1.5352e-08	2.04063	0.0554426	3.39701	0.000390737	2.70671	0.00776274	-2.10679	0.0130937	1.29197	0.443466	-4.86295	4.6241e-07	-1.7866	0.0712586
Bra002421	Bra002421	A10:9758836-9759966	867	-2.08862	0.121581	1.06469	0.895396	-1.83787	0.201482	-10.9971	1.59893e-06	-1.69935	0.270064	-2.79793	0.0326238	-1.9312	0.171671	4.18471	0.00452828	-11.958	7.16193e-07	-1.47967	0.419442
Bra002422	Bra002422	A10:9736800-9737224	336	2.43616	0.0167269	1.29699	0.483163	1.06677	0.864186	-4.41442	0.000107584	1.01489	0.96816	-3.95674	0.000292782	2.31766	0.025371	1.44702	0.345948	-2.94315	0.00538896	-4.71401	4.54782e-05
Bra002423	Bra002423	A10:9728283-9729581	1299	1.03836	0.862721	1.15017	0.521525	13.3176	9.03002e-33	1.04069	0.855017	7.65729	7.26581e-21	1.96376	0.00194584	-1.67494	0.0173022	2.17034	0.000374963	-18.7988	1.7425e-41	-5.17134	3.76305e-14
Bra002424	Bra002424	A10:9720823-9724635	2577	1.40406	0.102022	-1.10206	0.639783	-1.23078	0.317902	-1.82118	0.00392287	-1.27744	0.238371	-3.63932	6.0388e-10	1.35278	0.146364	-2.20228	0.000157212	-1.38776	0.115396	-4.13443	1.05961e-11
Bra002426	Bra002426	A10:9711255-9718404	2910	1.7435	0.00179251	1.07578	0.682238	1.17384	0.372937	-1.71134	0.00283858	1.25732	0.196583	-1.45631	0.0364071	1.8675	0.000490866	1.26417	0.195862	-1.70321	0.00329558	-2.51606	2.62832e-07
Bra002427	Bra002427	A10:9694810-9702425	3024	-1.09165	0.419432	-1.14334	0.217652	1.13924	0.230386	1.82957	2.50265e-08	1.04523	0.684408	2.38244	1.21458e-15	-1.18983	0.110562	1.13893	0.229283	1.61685	9.55106e-06	2.19106	5.11141e-13
Bra002429	Bra002429	A10:9685062-9686851	1263	-1.29666	0.231599	-1.27044	0.265907	1.00626	0.977236	1.06282	0.772991	-1.05033	0.829455	2.36244	4.76758e-05	-1.37044	0.16961	1.74964	0.006985	1.17476	0.459482	2.81682	2.41452e-06
Bra002432	Bra002432	A10:9674704-9678023	1404	1.20059	0.15181	1.30532	0.0368786	1.05909	0.653157	-1.60084	0.000235959	1.04131	0.751135	-2.14681	2.39842e-09	1.18043	0.194384	-1.02738	0.833272	-1.99107	7.53086e-08	-2.41467	5.8665e-12
Bra002436	Bra002436	A10:9664355-9664780	426	-1.06486	0.723323	-1.1213	0.520454	-1.00665	0.970297	-1.92723	0.000251256	-1.06599	0.720236	-1.7331	0.00224454	-1.12763	0.502084	-1.00835	0.963358	-2.24543	6.725e-06	-2.00791	0.000110401
Bra002440	Bra002440	A10:9627173-9627772	600	1.45183	0.135168	1.53744	0.0822735	2.59482	0.000121429	-2.81654	9.90473e-05	1.5246	0.0873476	-1.60042	0.0592129	-1.1723	0.516848	2.70569	0.00019972	-6.32647	2.40948e-12	-1.99455	0.00574069
Bra002442	Bra002442	A10:9620400-9622030	1404	1.47461	0.262666	1.70943	0.127332	-2.17552	0.0339702	-1.61203	0.187147	-1.94179	0.0611163	-3.21627	0.00132672	1.65211	0.179215	-1.16716	0.679332	-1.0394	0.918154	-2.00424	0.0613848
Bra002450	Bra002450	A10:9586339-9587515	795	1.37539	0.156592	1.08714	0.716024	15.1277	4.4737e-34	1.01942	0.933271	13.0567	8.70936e-31	2.17834	0.000613161	1.1871	0.437519	2.32306	0.000208218	-26.0407	1.86943e-47	-13.307	3.70265e-31
Bra002454	Bra002454	A10:9550160-9553552	2178	-1.32546	0.531355	-1.07012	0.881048	1.1811	0.710766	-1.82347	0.19428	1.537	0.343997	-1.65025	0.284401	-1.01854	0.967649	1.03256	0.946501	-2.57466	0.0415134	-2.44808	0.0551369
Bra002457	Bra002457	A10:9505129-9508279	2808	-2.20208	0.0305566	-2.12684	0.0384916	2.37858	0.0161719	3.22789	0.0011128	1.90742	0.0785478	5.46518	2.90911e-06	-2.74602	0.00531363	-1.25617	0.523964	1.40827	0.33959	3.07852	0.00188406
Bra002458	Bra002458	A10:9500544-9504627	2553	1.16938	0.52295	-1.02154	0.930956	-1.5026	0.0993979	-1.28095	0.31477	-2.1307	0.00225039	-3.18576	3.89366e-06	-1.21261	0.440194	-2.54059	0.000207035	-1.0181	0.94233	-2.13306	0.00275363
Bra002461	Bra002461	A10:9453867-9457850	1596	1.03915	0.816692	1.18735	0.300397	1.41426	0.036468	-1.65105	0.00256748	1.57014	0.00645802	-1.97367	4.38739e-05	1.15368	0.388234	-1.00678	0.967691	-2.76198	9.86869e-10	-3.20806	2.40144e-12
Bra002468	Bra002468	A10:9412858-9416618	2085	1.2079	0.0665748	1.21355	0.0601542	1.09921	0.358385	-1.87103	1.19908e-09	1.03233	0.757359	-2.07333	1.4746e-12	1.1344	0.22085	1.09515	0.378	-2.23331	6.34838e-15	-2.31336	3.98532e-16
Bra002469	Bra002469	A10:9409998-9411763	849	-1.22497	0.240488	-2.02701	4.19669e-05	1.08735	0.629195	1.22476	0.227526	1.04915	0.785855	2.59227	3.13056e-08	-1.26958	0.177824	1.04418	0.796496	1.6506	0.00349358	2.18814	6.23483e-06
Bra002470	Bra002470	A10:9407066-9409208	1443	1.09125	0.545373	-1.07948	0.596628	-4.27483	1.96529e-21	-1.09085	0.547109	-3.35503	6.45766e-16	-2.051	9.71229e-07	1.39042	0.0368674	-2.02963	1.3738e-06	4.28475	1.78234e-21	1.51831	0.00595043
Bra002473	Bra002473	A10:9387108-9388668	759	1.49902	0.0318061	1.38549	0.0840717	1.08621	0.661212	-1.52364	0.025837	1.05352	0.78218	-1.81202	0.00164838	1.4539	0.0473375	1.16499	0.419318	-2.35771	5.64249e-06	-2.94241	1.09836e-08
Bra002478	Bra002478	A10:9375264-9375593	330	-2.13023	0.0750009	-1.5429	0.296415	2.7031	0.0167912	2.39318	0.0341177	2.82661	0.0146339	6.22643	9.63388e-06	-2.03715	0.087753	1.68627	0.202284	1.66492	0.21602	5.7193	2.58932e-05
Bra002479	Bra002479	A10:9366287-9369714	2277	1.01563	0.929266	-1.22671	0.240848	-1.3683	0.0765928	-1.94691	0.000143894	-1.36233	0.0806553	-2.96253	1.42781e-09	1.02008	0.911697	-1.86663	0.000542941	-1.07112	0.699829	-2.03954	8.63992e-05
Bra002481	Bra002481	A10:9348083-9352914	2541	-1.00208	0.984939	-1.06504	0.567691	2.93789	8.312e-23	1.34977	0.00636151	2.58577	4.94749e-18	1.61089	1.47463e-05	-1.13854	0.235286	1.12057	0.299433	-2.26198	8.96136e-14	-1.77297	1.71771e-07
Bra002485	Bra002485	A10:9334501-9336497	1080	-1.02737	0.744949	1.13203	0.135123	-1.37445	0.000129082	-2.04668	6.5408e-18	-1.35056	0.00029811	-2.99615	8.58071e-40	-1.00951	0.909352	-1.29317	0.00199764	-1.35727	0.000238632	-1.73864	2.97094e-11
Bra002497	Bra002497	A10:9282542-9284617	2076	1.07446	0.787055	-1.07691	0.779209	1.66576	0.0539858	-1.4832	0.142537	1.45054	0.161978	-1.32899	0.297518	-1.06879	0.80172	1.03633	0.897634	-2.09493	0.00613623	-1.89139	0.0193802
Bra002498	Bra002498	A10:9274027-9277939	2301	-1.6177	0.0903496	-1.1105	0.712991	10.1675	1.76796e-16	2.47278	0.00138685	8.13412	1.30026e-13	5.00788	1.27934e-08	-2.02209	0.0120792	1.82368	0.0327336	-6.09565	1.25923e-10	-1.65299	0.0735936
Bra002499	Bra002499	A10:9271161-9273248	2010	-1.53715	0.102099	-1.94924	0.0110726	8.76511	5.27331e-17	2.64819	0.000170246	6.83921	1.88842e-13	3.82849	2.93308e-07	-1.97001	0.00842661	-1.3483	0.246932	-2.65859	0.000144487	-1.81958	0.0204223
Bra002501	Bra002501	A10:9258297-9260925	2013	-1.28629	0.140371	-1.02362	0.891418	-1.42026	0.0416066	1.4366	0.0333035	-1.20693	0.277192	1.7468	0.00105773	-1.09309	0.610027	1.18786	0.309845	1.74518	0.00120376	2.26601	1.9997e-06
Bra002505	Bra002505	A10:9237373-9238041	669	1.04665	0.801255	1.27124	0.181681	-1.80943	0.00331197	1.15825	0.414357	-1.43712	0.0617195	-1.09061	0.628787	1.3178	0.196377	1.00636	0.971859	2.10976	0.000203292	1.61115	0.0138294
Bra002510	Bra002510	A10:9212951-9215808	1359	-1.15513	0.557938	1.06735	0.79041	1.60579	0.0538977	-1.24069	0.379809	2.23211	0.00109039	-1.1075	0.677471	1.20336	0.450645	1.19571	0.46714	-1.61523	0.051095	-1.62556	0.0477436
Bra002512	Bra002512	A10:9191690-9193890	1455	-1.3617	0.331797	-1.01061	0.973409	-1.01655	0.958864	1.03921	0.903329	-1.00574	0.985688	-1.59558	0.140421	-1.34722	0.350365	-1.67574	0.103301	3.07425	0.00040791	2.47157	0.00447829
Bra002518	Bra002518	A10:9139465-9141881	1071	1.08473	0.536787	1.06494	0.633356	-2.27095	2.644e-09	1.25356	0.0854648	-1.99028	4.1401e-07	-1.12312	0.380574	1.2377	0.132883	-1.32204	0.034319	2.84273	2.94653e-14	1.7373	5.22895e-05
Bra002523	Bra002523	A10:9126293-9126813	447	-1.16513	0.403566	-1.27299	0.189107	-1.04186	0.822981	-1.82397	0.0011117	-1.21575	0.288243	-1.80305	0.00149891	-1.35959	0.0955226	-1.2584	0.217044	-2.32078	5.07165e-06	-2.14804	3.91634e-05
Bra002528	Bra002528	A10:9111813-9112295	483	1.01562	0.96636	2.19477	0.0339	11.8196	1.66831e-11	2.07827	0.0483632	4.15483	0.000104618	2.70875	0.00678078	-2.80103	0.00493276	2.86059	0.00429371	-21.3622	8.09441e-17	-2.66608	0.00751758
Bra002531	Bra002531	A10:9097333-9099160	1281	1.07874	0.776782	-1.00832	0.975329	2.73403	0.000165319	1.27028	0.371483	3.03913	3.12839e-05	2.02475	0.00836915	1.19912	0.49581	1.58078	0.0866135	-2.82447	0.000101209	-2.14255	0.00428484
Bra002536	Bra002536	A10:9058344-9060295	1032	1.04702	0.775733	-1.17952	0.306719	1.37554	0.048635	-1.54588	0.00736279	1.20774	0.24447	-1.60801	0.00414141	-1.08779	0.60477	-1.22693	0.219731	-1.89215	9.51553e-05	-2.13417	4.85738e-06
Bra002537	Bra002537	A10:9050979-9052865	1887	1.25136	0.147964	1.04322	0.784959	6.2057	3.92856e-32	-1.61602	0.00200208	2.71458	1.09587e-10	-1.63901	0.00147848	-1.82687	9.58102e-05	1.02859	0.856344	-9.72413	9.2577e-49	-5.17491	3.20184e-26
Bra002543	Bra002543	A10:9001380-9004470	1794	1.07435	0.76717	1.04719	0.850747	1.00657	0.978988	-2.17965	0.00267053	1.07721	0.76261	1.29735	0.284002	1.14975	0.580671	2.96123	2.48071e-05	-2.33839	0.00131947	1.10142	0.693647
Bra002544	Bra002544	A10:8997719-8998460	639	1.40163	0.262926	1.4466	0.223206	1.52212	0.167643	-2.63625	0.00281744	1.53478	0.151556	1.28592	0.399484	1.41328	0.251439	4.904	6.83552e-07	-4.20153	9.41979e-06	-1.21084	0.520177
Bra002554	Bra002554	A10:8962234-8963895	813	1.37423	0.0167829	1.11194	0.426982	1.28803	0.058154	-2.48202	2.39133e-11	1.0926	0.505469	-2.06822	8.15014e-08	1.16573	0.25129	1.33441	0.0365247	-3.44006	1.22123e-19	-3.0052	4.4269e-16
Bra002557	Bra002557	A10:8951864-8952121	258	1.08004	0.67188	1.00567	0.974514	1.30617	0.152281	-1.54224	0.0208187	1.35162	0.100716	-1.8894	0.00160086	1.11762	0.554849	-1.2182	0.349545	-1.6898	0.00728036	-2.30065	4.5658e-05
Bra002559	Bra002559	A10:8944722-8945915	1194	1.12208	0.734569	1.35199	0.374898	6.76789	1.79822e-08	-1.28748	0.45734	5.06956	1.75718e-06	1.31416	0.421375	-1.18976	0.608823	2.28751	0.0149149	-13.3243	2.50959e-14	-4.89581	2.9149e-06
Bra002561	Bra002561	A10:8933999-8935174	1176	1.15673	0.262536	-1.01199	0.927179	-1.01424	0.913946	-1.89971	1.08078e-06	-1.10768	0.433491	-2.66222	2.14606e-13	1.05914	0.661995	-1.41819	0.0094081	-1.99712	1.68858e-07	-2.9998	2.15264e-16
Bra002564	Bra002564	A10:8921114-8922067	954	1.32193	0.169785	1.31266	0.18505	6.00661	8.46044e-19	-2.05648	0.000536032	3.73062	7.72483e-11	-1.34652	0.148045	-1.21798	0.327933	2.00476	0.000858979	-21.1704	1.32548e-49	-8.67011	3.67799e-26
Bra002565	Bra002565	A10:8914572-8915783	942	-1.18376	0.396582	-1.5077	0.0353193	-1.24065	0.293643	-2.62782	1.73881e-06	-1.24986	0.290219	-1.59094	0.0249593	-1.19254	0.416838	1.09553	0.669385	-1.46452	0.0740207	-1.12098	0.598696
Bra002566	Bra002566	A10:8911625-8914022	1710	1.00739	0.959566	-1.05761	0.699035	2.53558	1.28316e-10	-1.00085	0.995298	2.16642	9.63975e-08	1.47597	0.00713556	-1.16182	0.298922	1.39676	0.0208192	-1.99264	1.83734e-06	-1.22792	0.15517
Bra002568	Bra002568	A10:8897475-8899882	1374	-1.31158	0.0734519	1.0362	0.814451	1.73168	0.000288439	1.89488	2.43763e-05	1.99589	5.09669e-06	2.31689	2.88297e-08	-1.13796	0.393511	1.26697	0.117961	-1.03116	0.839376	1.39819	0.0268491
Bra002571	Bra002571	A10:8883614-8887200	1818	1.08161	0.662694	1.22753	0.256108	2.36176	1.25585e-06	1.1336	0.487521	1.61437	0.00750087	-1.1422	0.462676	-1.35258	0.0872142	-1.0548	0.768348	-2.22554	6.43972e-06	-1.73558	0.00224216
Bra002582	Bra002582	A10:8827819-8828310	492	-1.15236	0.540159	1.09511	0.693841	2.61867	3.06168e-05	-3.81359	8.69331e-09	3.02048	1.73494e-06	-2.50434	7.51268e-05	1.00094	0.996747	1.66762	0.028625	-7.03918	4.72249e-17	-4.22505	5.03058e-10
Bra002584	Bra002584	A10:8800095-8802121	741	1.36572	0.155343	2.0236	0.00146409	-1.15227	0.533534	-1.48605	0.087118	-1.24495	0.325261	-1.73329	0.0129403	1.26405	0.310159	1.73494	0.0172206	-1.65389	0.0325069	-1.205	0.410954
Bra002589	Bra002589	A10:8777990-8779583	654	-1.11417	0.185912	1.11759	0.172551	-1.66154	1.19057e-09	1.66689	2.89264e-10	-1.17152	0.0564255	1.5418	9.24099e-08	1.27294	0.00438971	1.03372	0.680775	2.79784	3.0399e-35	2.27205	2.06892e-23
Bra002596	Bra002596	A10:8721603-8724335	1668	1.47185	0.0106634	1.21521	0.197928	1.16997	0.299986	-2.63398	1.69794e-10	1.05633	0.717317	-2.02309	3.31674e-06	1.32889	0.0604708	1.58215	0.00250599	-2.98616	5.5344e-13	-2.50815	1.29584e-09
Bra002600	Bra002600	A10:8700314-8701558	666	1.1854	0.45731	-1.17269	0.485648	-1.69088	0.0349904	-2.94417	1.01867e-05	-1.63538	0.0420748	-1.83106	0.012706	1.22563	0.436107	1.37113	0.221292	-1.39167	0.211809	-1.24399	0.391001
Bra002603	Bra002603	A10:8673750-8676196	981	1.19266	0.486383	1.32447	0.269293	-1.69657	0.0403273	-2.25986	0.0016641	-1.28142	0.330582	-3.98208	1.44395e-07	1.57906	0.0783658	-1.33042	0.285809	-1.68045	0.0482938	-3.53029	1.80472e-06
Bra002604	Bra002604	A10:8670621-8673193	1653	1.0178	0.916613	-1.23786	0.203805	-2.18966	5.95575e-06	-1.5474	0.00945803	-1.85341	0.000332152	-1.48944	0.0187495	1.20246	0.295912	-1.1915	0.302156	1.97903	8.26798e-05	1.38129	0.0616669
Bra002607	Bra002607	A10:8647410-8649543	1419	-1.12076	0.606497	-1.07083	0.756746	21.3977	4.73839e-44	-1.9974	0.00180608	20.4556	1.05676e-42	1.41908	0.11291	-1.17238	0.46787	2.64699	1.11808e-05	-35.1476	1.9146e-58	-11.326	2.40648e-28
Bra002610	Bra002610	A10:8630356-8631587	876	-1.66867	0.00905777	-1.60106	0.0141565	1.22382	0.298179	1.05226	0.788622	1.01252	0.950896	1.58852	0.0160582	-2.0169	0.000451282	-1.06057	0.75742	1.42939	0.0637033	2.71829	4.28252e-07
Bra002616	Bra002616	A10:8606507-8609891	2340	1.26191	0.108422	1.1817	0.249825	-1.42785	0.0141328	-1.04555	0.758875	-1.29048	0.0786384	-1.69276	0.000290084	1.39624	0.0215594	-1.37007	0.0302122	-1.05714	0.702028	-2.02225	1.25142e-06
Bra002617	Bra002617	A10:8605579-8605884	306	1.68418	0.0420656	1.29826	0.308716	-1.08864	0.740642	-2.91259	3.11451e-05	-1.10756	0.690335	-3.76651	2.39227e-07	1.6554	0.0494697	1.00393	0.987833	-2.3394	0.000933813	-3.8575	1.45443e-07
Bra002619	Bra002619	A10:8592150-8593245	918	1.63728	0.194359	1.3864	0.3906	-1.66138	0.181756	-1.18933	0.648833	-1.51492	0.274311	-1.93504	0.0830328	1.79556	0.123695	-1.17354	0.6745	-2.61539	0.0115354	-5.51105	7.33279e-06
Bra002625	Bra002625	A10:8568577-8571010	1770	-1.0013	0.995565	-1.15772	0.527363	-1.05075	0.838621	-2.29527	0.000693968	1.09064	0.71879	-1.98541	0.00652529	1.1445	0.588135	-1.00143	0.995684	-1.77201	0.0257812	-2.03097	0.00587006
Bra002626	Bra002626	A10:8565058-8567538	1743	1.3983	0.17491	1.24161	0.380638	1.70531	0.0310339	-2.39877	0.000465295	1.40568	0.167429	-1.88211	0.0108921	1.15261	0.565319	1.58244	0.0680237	-3.45103	7.33038e-07	-2.51365	0.000207173
Bra002629	Bra002629	A10:8552664-8552970	222	-1.0707	0.616572	1.01918	0.889492	-1.46072	0.00579999	2.12211	3.27409e-08	-1.26567	0.0861524	2.27381	1.63165e-09	1.0779	0.58728	1.09203	0.516358	2.64612	1.23761e-12	2.6808	5.74946e-13
Bra002632	Bra002632	A10:8543428-8545146	1719	1.0159	0.929364	1.19027	0.329549	1.18102	0.35012	-1.16421	0.395409	1.22981	0.245316	-1.06199	0.736394	1.05787	0.752256	1.30485	0.136988	-2.32588	2.30885e-06	-1.88564	0.000379521
Bra002633	Bra002633	A10:8535904-8538214	1269	1.07881	0.708984	-1.16607	0.452337	-2.35834	6.35519e-05	-1.11216	0.602089	-1.72935	0.00888641	1.03531	0.866008	1.47119	0.0797156	-1.01272	0.950877	2.17599	0.000301206	1.46049	0.0720375
Bra002634	Bra002634	A10:8532995-8534585	1200	-1.43262	0.239703	1.03757	0.90366	-2.99111	0.000376738	-1.12902	0.690492	-2.98676	0.000412542	-1.97674	0.025564	-1.43054	0.251313	-1.68744	0.0865126	5.00164	1.7062e-07	4.24017	3.0557e-06
Bra002636	Bra002636	A10:8512887-8513831	945	1.38896	0.2175	-1.00145	0.995612	1.33204	0.293604	-1.50113	0.131653	1.02915	0.914619	-2.49035	0.001485	1.07312	0.797101	-1.6614	0.0823136	-1.49959	0.142126	-2.6736	0.000718229
Bra002637	Bra002637	A10:8507542-8509455	909	-1.18092	0.313532	-1.18657	0.293422	-1.40812	0.0403012	-1.14116	0.416982	-1.17469	0.335772	-1.26887	0.145492	1.01507	0.929538	-1.31936	0.0899781	2.44683	7.23187e-08	1.82702	0.000294734
Bra002638	Bra002638	A10:8502097-8505678	2769	1.10225	0.561225	1.0057	0.973073	-1.38696	0.053036	-1.52113	0.0130767	-1.10627	0.548343	-2.35075	5.71328e-07	1.38192	0.0567349	-1.53664	0.0123074	-1.31793	0.104826	-2.79864	1.83499e-09
Bra002639	Bra002639	A10:8499800-8501533	1446	-1.80088	0.0328552	-1.2113	0.486156	1.5982	0.0883326	2.20672	0.00397134	1.98659	0.0128565	3.84552	9.59212e-07	-1.4488	0.178183	1.43866	0.185062	1.49983	0.140203	3.12613	3.39753e-05
Bra002645	Bra002645	A10:8472643-8474021	972	1.72195	0.121477	1.13679	0.714772	-1.08826	0.809928	-3.24245	0.000831005	-1.13119	0.725407	-2.37991	0.0136415	1.65661	0.15121	1.5488	0.214778	-2.13768	0.0311982	-2.28649	0.0187084
Bra002653	Bra002653	A10:8439911-8440304	285	1.64606	0.20248	-1.06192	0.875425	1.55498	0.265233	-5.32941	5.31657e-05	-1.1081	0.79334	-3.72859	0.00132115	-1.04679	0.908307	1.346	0.498288	-4.13691	0.000742754	-2.93611	0.00960285
Bra002655	Bra002655	A10:8434779-8435116	264	1.09556	0.432448	1.01156	0.921354	1.72653	2.55683e-06	1.60282	4.47453e-05	1.52626	0.000272095	2.17612	1.65023e-11	-1.03254	0.782478	1.37338	0.00563015	-1.04191	0.722036	1.36103	0.00744735
Bra002656	Bra002656	A10:8431839-8434112	1431	-1.82351	0.030531	-1.59416	0.0905204	-1.48885	0.152962	-1.45954	0.169397	-1.36894	0.26777	1.6802	0.0597502	-1.67666	0.0689155	1.53832	0.117702	1.51456	0.136176	3.90641	1.22902e-06
Bra002658	Bra002658	A10:8427405-8429560	1686	-1.43643	0.0972818	-1.39896	0.123514	-1.30123	0.230229	1.77595	0.0078766	-2.17059	0.000612521	1.94741	0.0021931	-2.39613	0.000120226	-1.27578	0.258977	2.54512	1.91338e-05	4.78014	3.25052e-12
Bra002660	Bra002660	A10:8422123-8424307	1329	1.2793	0.0355419	1.07033	0.562021	1.11478	0.354183	-2.33735	4.88352e-13	1.06514	0.590263	-2.24347	6.04583e-12	1.22234	0.0869693	1.11512	0.354586	-2.62439	2.20934e-16	-2.87672	2.38352e-19
Bra002661	Bra002661	A10:8419895-8421728	1662	-1.12919	0.317112	-1.06563	0.60262	-1.97014	4.79491e-08	1.29496	0.0332907	-1.76914	4.55651e-06	-1.07204	0.570597	-1.01399	0.913019	-1.47936	0.00132721	2.13636	9.8227e-10	1.46431	0.00228207
Bra002663	Bra002663	A10:8411653-8412380	348	1.10401	0.639834	-1.0743	0.723558	-1.64471	0.0542011	-1.25213	0.273778	-1.55721	0.0725815	1.30193	0.189323	1.16605	0.593717	1.51744	0.0407932	1.72089	0.0360252	2.23949	0.000769003
Bra002664	Bra002664	A10:8403272-8407710	2169	-1.06521	0.761802	-1.28632	0.227228	-1.02706	0.899042	-1.58387	0.0280533	-1.35209	0.158242	-2.01114	0.00124757	-1.4023	0.117208	-1.63332	0.0239515	-1.35775	0.150182	-1.58143	0.0376537
Bra002665	Bra002665	A10:8401191-8401994	639	1.48071	0.0183748	1.0294	0.861517	1.03361	0.843308	-3.29284	1.12991e-12	-1.06011	0.726033	-4.17432	2.20254e-17	1.35133	0.0720508	-1.23149	0.220295	-2.14026	6.23019e-06	-3.56172	5.38631e-14
Bra002668	Bra002668	A10:8390207-8396005	3879	-1.10759	0.349524	-1.04674	0.67609	2.13687	3.34812e-12	1.68066	1.96059e-06	2.15731	1.87806e-12	1.53124	9.62156e-05	-1.09709	0.395256	-1.14888	0.203075	-1.45903	0.000526919	-1.52791	0.000101647
Bra002669	Bra002669	A10:8384101-8389126	2649	1.52533	0.0692095	1.26686	0.308928	-1.01017	0.965277	-2.37335	0.000203905	-1.03363	0.886805	-4.1057	1.32278e-09	1.49071	0.0858702	-1.36551	0.181422	-3.68736	2.05153e-08	-7.50593	4.87289e-18
Bra002670	Bra002670	A10:8380854-8383159	2043	-1.13648	0.176221	-1.08039	0.41347	-1.95229	8.59959e-12	1.30572	0.00446567	-1.53251	1.22822e-05	1.25342	0.0168589	1.12093	0.257954	-1.12547	0.207569	2.59574	1.50785e-22	2.05754	1.15176e-13
Bra002671	Bra002671	A10:8379461-8380540	576	1.38742	0.0478415	1.07252	0.674091	1.0415	0.806514	-1.09337	0.592054	-1.11225	0.520751	-1.25528	0.173003	1.1977	0.277672	-1.07046	0.68343	-1.73791	0.000904384	-2.22815	1.51987e-06
Bra002673	Bra002673	A10:8368278-8370404	1443	1.39848	0.196666	1.0509	0.848598	-1.89829	0.0138311	-2.78992	8.30148e-05	-1.7619	0.0293873	-6.14544	4.36273e-12	1.50673	0.11575	-2.09605	0.00487085	-1.95692	0.0101462	-6.18031	3.84561e-12
Bra002674	Bra002674	A10:8365381-8365794	414	-1.58693	0.231226	-1.20971	0.613069	1.51765	0.274405	1.28382	0.505201	1.19805	0.644608	-1.36194	0.415165	-2.01026	0.0717348	-2.11517	0.0472688	1.75998	0.135026	1.67269	0.183918
Bra002686	Bra002686	A10:8304141-8306726	903	1.64147	0.0177648	1.16735	0.461208	-2.66671	3.71804e-06	1.5133	0.0481906	-1.62476	0.0205211	2.11502	0.00034615	2.69414	3.08183e-06	1.63151	0.0192036	2.90439	4.9115e-07	1.75883	0.00703689
Bra002692	Bra002692	A10:8276045-8288380	1893	1.22055	0.557471	-1.14218	0.69312	-1.34614	0.386651	-1.28548	0.456076	-1.87097	0.068314	-1.23752	0.527851	-1.13872	0.708294	-1.09956	0.778634	2.77422	0.00285059	2.87301	0.00208594
Bra002696	Bra002696	A10:8260775-8260996	222	1.04306	0.875336	-1.02808	0.917865	-1.80598	0.0281195	-3.55929	2.36602e-06	-1.62612	0.0708006	-3.07523	2.97531e-05	1.15843	0.585417	1.12579	0.660187	-1.2974	0.334191	-1.33501	0.283647
Bra002697	Bra002697	A10:8255621-8256106	486	1.18926	0.470054	1.23697	0.373489	-20.3603	7.80295e-23	-2.63861	6.23373e-05	-33.481	3.44783e-27	-3.28353	9.85264e-07	-1.38273	0.389755	-1.00602	0.980542	10.0529	7.31827e-14	13.8172	1.13942e-15
Bra002699	Bra002699	A10:8242425-8244602	1548	1.03667	0.860458	1.18913	0.403772	2.8901	1.63994e-07	1.47375	0.0600192	2.5946	2.68569e-06	1.72324	0.00789277	-1.0745	0.720687	1.39044	0.105391	-2.64147	1.62534e-06	-1.76802	0.00477913
Bra002709	Bra002709	A10:8154616-8155343	657	1.05425	0.772252	1.30031	0.150177	-2.60257	1.72546e-07	1.51208	0.023455	-2.0638	7.40522e-05	1.00545	0.976254	1.32947	0.120272	-1.15656	0.425354	4.14844	7.45847e-15	2.69797	5.66093e-08
Bra002710	Bra002710	A10:8131748-8134531	1434	-1.36183	0.189723	-1.22352	0.391524	-1.04373	0.855801	-1.37902	0.172247	-1.12721	0.611302	-3.17896	9.21751e-07	-1.47075	0.101591	-2.82049	1.08313e-05	1.04213	0.860911	-1.8402	0.0096938
Bra002712	Bra002712	A10:8117691-8119626	1215	-1.246	0.249822	-1.37211	0.0950116	1.7099	0.00476852	1.55539	0.0188889	2.06157	0.000152008	1.58011	0.0157541	-1.03345	0.862473	-1.35065	0.11011	1.39851	0.0755991	1.07007	0.720551
Bra002715	Bra002715	A10:8094132-8098335	2520	1.25478	0.22358	-1.01885	0.920234	-1.2519	0.237516	-2.29343	1.2407e-05	-1.01885	0.920599	-2.61977	5.60568e-07	1.54179	0.0234513	-1.16382	0.438484	-1.55358	0.0228243	-2.7877	1.14636e-07
Bra002716	Bra002716	A10:8090489-8093295	1965	-1.05216	0.597849	-1.00809	0.933383	1.98973	8.47636e-13	1.32901	0.00311974	2.28936	7.47508e-18	1.68588	5.72147e-08	1.09355	0.351688	1.25833	0.0167267	-1.53255	8.84953e-06	-1.33186	0.00283022
Bra002717	Bra002717	A10:8086692-8088668	594	1.22215	0.298844	1.1747	0.403702	-1.57351	0.0288282	-1.65273	0.0116975	-1.46901	0.0555072	-2.66105	2.17531e-06	1.30909	0.209487	-1.37064	0.138226	1.02706	0.900023	-1.74701	0.00937381
Bra002718	Bra002718	A10:8085700-8086422	645	-1.1371	0.582272	-1.1613	0.522747	16.2403	6.92146e-33	1.39017	0.158828	7.4976	6.1365e-18	1.08861	0.716806	-2.46303	0.000111232	-1.483	0.0920005	-22.9534	4.47509e-41	-13.8203	2.62107e-29
Bra002719	Bra002719	A10:8078905-8079834	852	-1.14174	0.56736	-1.2424	0.349714	15.3777	3.83916e-32	1.38044	0.16449	7.30025	9.34126e-18	1.02282	0.9226	-2.40503	0.000149797	-1.6768	0.0259086	-20.346	1.11798e-38	-14.1854	2.68052e-30
Bra002725	Bra002725	A10:8057465-8058274	480	1.36958	0.3346	1.24719	0.490867	-1.01577	0.964169	-1.93041	0.0572814	1.21479	0.548578	-2.54223	0.00808189	1.68998	0.130198	-1.05592	0.884772	-1.56242	0.222187	-2.78811	0.00409571
Bra002726	Bra002726	A10:8054766-8056307	1542	-1.19975	0.299867	-1.233	0.243747	3.72193	3.32278e-14	1.97209	0.000116211	3.60436	1.97357e-13	3.80859	4.07109e-14	-1.23889	0.212996	1.5663	0.00965378	-2.99172	2.31707e-10	-1.54174	0.0120926
Bra002728	Bra002728	A10:8046394-8048055	717	1.09127	0.491381	-1.06297	0.631484	-1.05503	0.675583	-1.46216	0.0029609	-1.17508	0.207454	-2.18739	1.75389e-09	-1.02064	0.874243	-1.59019	0.000381046	-1.38576	0.0113396	-2.15907	3.95519e-09
Bra002732	Bra002732	A10:8032730-8033323	594	-1.06275	0.55894	-1.10445	0.330584	-1.30549	0.0151308	1.10871	0.304995	-1.30664	0.0160918	1.3846	0.00136297	-1.06369	0.595808	1.13073	0.219668	1.79496	6.79682e-08	2.15889	1.44812e-12
Bra002734	Bra002734	A10:8012094-8013428	507	-1.1093	0.391097	-1.0027	0.982019	-2.72342	6.26406e-11	1.12602	0.312428	-2.68197	3.70394e-10	-1.03008	0.807892	-1.09241	0.629903	-1.16302	0.207123	3.16094	4.45818e-14	2.96904	4.48884e-12
Bra002736	Bra002736	A10:8005177-8006295	528	-1.1907	0.527014	1.52847	0.123007	-9.16311	1.65539e-14	-1.14453	0.624068	-5.43071	2.6918e-09	-3.49298	6.04542e-06	1.41704	0.240141	-1.99669	0.0124779	9.92796	1.81792e-15	3.50885	1.08012e-05
Bra002738	Bra002738	A10:7988659-7993409	2886	1.16623	0.426388	1.12445	0.546143	-2.01438	0.00076336	-1.69885	0.00790927	-1.42765	0.073967	-2.74675	1.02828e-06	1.64553	0.0197027	-1.43789	0.086229	1.16601	0.471048	-2.02922	0.000852719
Bra002739	Bra002739	A10:7983812-7984072	261	1.20904	0.240032	-1.01004	0.951468	-1.7198	0.00154137	-1.94013	9.02119e-05	-1.68931	0.00176897	-3.23644	7.0646e-11	1.23087	0.240615	-1.68491	0.00475835	-1.23366	0.236331	-2.5585	3.55604e-07
Bra002747	Bra002747	A10:7956429-7958083	933	-2.3356	0.0201489	-1.31875	0.447841	42.6126	7.28887e-25	3.43035	0.00071642	68.7769	4.27781e-31	7.69326	2.15221e-08	-1.44709	0.310197	1.70063	0.144858	-7.31651	4.64175e-08	-2.97303	0.00277279
Bra002751	Bra002751	A10:7929133-7931954	1530	1.05768	0.897176	-1.26794	0.562642	23.6072	1.0445e-14	4.60682	0.000115129	22.5112	3.39906e-14	12.3257	3.0812e-10	1.00858	0.982259	2.11015	0.0522248	-2.27072	0.0331831	-1.08533	0.831009
Bra002752	Bra002752	A10:7926279-7928365	1182	1.09391	0.691903	-1.33775	0.196548	-2.44594	0.000138493	-1.24122	0.336782	-2.3149	0.000312738	-3.57489	4.94161e-08	1.15583	0.547662	-3.8529	7.37039e-09	3.16885	8.46635e-07	-1.40533	0.156126
Bra002753	Bra002753	A10:7915988-7916681	348	2.65021	0.00116574	1.74919	0.0651846	-1.15858	0.627731	-1.67495	0.093266	-1.15593	0.628436	-3.28012	0.000113137	2.65629	0.00125521	-1.11957	0.717108	-2.31875	0.00627078	-6.89571	3.14402e-10
Bra002756	Bra002756	A10:7901734-7904500	741	1.13365	0.619762	1.41044	0.179655	6.65085	1.1545e-14	1.07074	0.791497	7.97061	2.20216e-17	-1.25063	0.383175	1.35861	0.196057	1.05328	0.840961	-7.7815	1.2352e-16	-10.0372	1.62088e-20
Bra002758	Bra002758	A10:7894644-7897950	2310	1.07823	0.629457	-1.41818	0.024391	-2.52021	5.84733e-08	-1.38815	0.0340717	-1.68537	0.00136167	-1.19029	0.272062	1.61232	0.0068845	-1.21605	0.216173	2.60957	1.86522e-08	1.33097	0.0828327
Bra002762	Bra002762	A10:7827343-7833995	3222	-1.03076	0.897945	-1.35854	0.193797	1.85856	0.00829142	-1.58475	0.0514221	1.50925	0.0818198	-1.69183	0.0302498	-1.26931	0.310472	-1.45034	0.126343	-2.35366	0.000295004	-2.68933	4.32053e-05
Bra002764	Bra002764	A10:7806002-7807720	1719	1.24579	0.211959	1.34438	0.0947587	-3.11119	5.23016e-10	-1.75027	0.00179183	-2.74416	2.0284e-08	-2.42188	8.35728e-07	1.41242	0.0640379	-1.02926	0.873837	1.33445	0.118807	-1.0894	0.640143
Bra002765	Bra002765	A10:7796230-7797284	414	-1.1203	0.321186	1.19334	0.123206	1.79973	2.42042e-07	1.74802	9.38548e-07	1.7816	4.54784e-07	2.28841	2.62024e-13	-1.1317	0.276833	1.56226	7.22398e-05	-1.19194	0.120898	1.4833	0.000483592
Bra002766	Bra002766	A10:7792501-7794112	1269	-1.47329	0.0241203	-1.08628	0.628279	-2.20916	5.98782e-06	1.08436	0.634879	-2.10616	2.90399e-05	1.26876	0.163654	-1.4046	0.0609542	1.07713	0.663017	2.5833	5.79347e-08	3.90836	1.36582e-14
Bra002767	Bra002767	A10:7787942-7788921	588	1.36107	0.0452745	1.25767	0.136643	1.05701	0.719101	-2.82061	1.97423e-11	1.04678	0.766554	-2.43332	8.4019e-09	1.3479	0.0528402	1.45784	0.0149745	-3.0775	3.69327e-13	-2.84541	1.2732e-11
Bra002773	Bra002773	A10:7768437-7770508	1524	-1.24207	0.671801	1.00595	0.990561	127.987	3.90785e-23	-1.10033	0.848887	80.2061	1.04568e-18	7.89227	2.46035e-05	-1.98202	0.148912	8.73573	9.82187e-06	-110.78	5.58559e-22	-6.39816	9.57913e-05
Bra002775	Bra002775	A10:7734956-7736077	1122	1.72581	0.024721	1.47902	0.113814	-1.62344	0.0632435	-2.83395	0.000114635	-2.82901	5.20256e-05	-3.262	7.66752e-06	-1.00973	0.971809	1.28494	0.379828	-2.03014	0.0118823	-1.56473	0.107375
Bra002777	Bra002777	A10:7709311-7712297	1101	1.43754	0.0430552	1.10788	0.577382	1.06029	0.755759	-2.62739	2.15822e-06	-1.5367	0.0217455	-3.92068	5.03555e-10	-1.13343	0.52214	-1.34693	0.208375	-2.86887	4.23596e-07	-3.40927	5.47021e-08
Bra002788	Bra002788	A10:7632890-7634537	1164	1.51341	0.197565	1.16691	0.633468	-4.97078	1.2495e-06	-1.80018	0.0710372	-5.41777	2.43782e-07	-4.19581	1.44458e-05	1.38855	0.329111	-1.99739	0.0375043	1.64543	0.135333	-1.68555	0.119645
Bra002791	Bra002791	A10:7594324-7605068	3633	-1.49447	0.0780821	-1.22462	0.373925	-1.71459	0.0185613	1.06772	0.773354	-1.03681	0.87472	2.14048	0.000824524	1.10656	0.660142	1.63701	0.0300546	1.78204	0.0116521	2.63631	2.19899e-05
Bra002795	Bra002795	A10:7580611-7583131	1383	-1.36376	0.165555	-1.53883	0.0541459	-1.41682	0.13224	-1.75788	0.0121496	-1.7549	0.024421	-3.2055	1.1751e-05	-1.68918	0.0412404	-2.80605	0.000109824	-1.12318	0.62564	-1.86583	0.027865
Bra002800	Bra002800	A10:7565137-7566808	1335	1.06216	0.688498	-1.06298	0.685052	-1.28103	0.101156	-1.63946	0.00105545	-1.27836	0.103837	-2.15726	4.02325e-07	1.06438	0.680705	-1.39871	0.0273201	-1.309	0.0756367	-1.94879	1.15297e-05
Bra002801	Bra002801	A10:7558810-7560968	1467	-1.21802	0.23869	-1.14383	0.426228	1.14946	0.405575	2.96143	7.5525e-11	1.16118	0.374945	3.5165	5.76326e-14	-1.20573	0.266909	1.03812	0.820896	1.84521	0.000237324	2.30963	5.45657e-07
Bra002804	Bra002804	A10:7547932-7548867	396	1.31536	0.0693147	1.19812	0.231273	1.11652	0.465969	-1.79582	0.000110385	1.08658	0.582296	-1.7998	0.000103086	1.28008	0.102509	1.19547	0.239399	-2.02622	3.18413e-06	-2.16962	3.12134e-07
Bra002805	Bra002805	A10:7545706-7547427	1479	1.30177	0.16461	1.09776	0.624903	-1.19516	0.351932	-1.54454	0.0235046	-1.1739	0.399817	-2.43156	4.58883e-06	1.32534	0.142735	-1.43409	0.0644868	-1.53265	0.0269457	-2.91304	3.66846e-08
Bra002806	Bra002806	A10:7542749-7544643	1071	1.65882	0.0921667	1.39411	0.271834	2.60427	0.00136713	-1.97113	0.0423831	1.39825	0.249481	-1.27048	0.430253	-1.12279	0.689094	2.16293	0.0214291	-4.73033	1.70272e-06	-1.94782	0.0269606
Bra002808	Bra002808	A10:7509824-7510006	183	-1.02839	0.92825	1.38114	0.332007	-1.39799	0.315914	-1.98471	0.0668646	1.55104	0.159114	1.7022	0.0895667	2.10848	0.0258978	4.66601	1.57846e-05	-2.40633	0.021534	-1.08738	0.784076
Bra002815	Bra002815	A10:7464053-7465002	732	1.12749	0.45829	-1.11715	0.508489	1.05671	0.740529	-1.40286	0.0460716	1.18256	0.3046	-1.3843	0.0637726	1.26178	0.166507	-1.10237	0.582908	-1.68431	0.00249621	-2.34278	8.93217e-07
Bra002822	Bra002822	A10:7415585-7418050	1497	-1.38762	0.244571	1.2068	0.503164	11.9858	7.45071e-19	1.98991	0.014126	8.75715	1.09008e-14	2.73283	0.000331946	-1.89921	0.0216538	1.65735	0.0709258	-5.38631	1.70822e-09	-1.71121	0.0546259
Bra002826	Bra002826	A10:7390784-7396426	2289	1.05166	0.685735	-1.2695	0.0570426	1.12469	0.34703	-1.41018	0.00615664	1.00315	0.979935	-1.51057	0.00117995	-1.06609	0.610296	-1.35988	0.0157018	-1.77168	5.45347e-06	-2.25993	1.37239e-10
Bra002828	Bra002828	A10:7373318-7375583	2022	1.02621	0.869839	1.28272	0.115641	-1.4285	0.0246049	-1.37826	0.0432702	-1.46015	0.0170394	-2.28824	1.99608e-07	1.00397	0.980162	-1.2943	0.106194	-1.31412	0.0863562	-1.70762	0.000814094
Bra002831	Bra002831	A10:7348022-7349947	1803	1.71179	0.0961749	1.03942	0.908371	1.36873	0.352215	-1.0537	0.876519	-1.01245	0.969254	-1.62101	0.176115	1.23526	0.528856	-1.48007	0.273101	-1.41976	0.302723	-2.59569	0.00695447
Bra002832	Bra002832	A10:7315300-7318902	2910	-1.33745	0.0824114	1.22572	0.223652	-1.91497	0.000124227	2.14706	4.54586e-06	-1.49431	0.0180409	1.77562	0.000565926	-1.04365	0.803493	1.01367	0.934799	3.45806	1.997e-13	3.65835	1.5948e-14
Bra002834	Bra002834	A10:7309782-7312700	2919	1.50381	0.155544	-1.26869	0.408456	-4.11747	4.08829e-05	-2.32792	0.00426673	-3.98473	1.4561e-05	-6.67246	7.13369e-08	1.5539	0.235713	-3.63642	0.000318792	2.4581	0.0105707	-2.29878	0.02775
Bra002835	Bra002835	A10:7305418-7306357	831	1.21443	0.233192	1.32936	0.0862641	2.00096	1.88483e-05	-1.2228	0.236206	1.79983	0.000259157	-1.12633	0.472656	1.09236	0.580959	1.44322	0.0304361	-2.96676	6.21473e-11	-2.24551	7.34327e-07
Bra002837	Bra002837	A10:7296981-7299123	1329	1.18986	0.0539027	1.09762	0.301236	-1.46132	4.51057e-05	1.26321	0.00923982	-1.32032	0.00242063	1.42526	7.63241e-05	1.31692	0.00353415	1.23844	0.0165587	2.03959	1.32846e-14	1.91805	8.98381e-13
Bra002839	Bra002839	A10:7281062-7282150	453	1.106	0.345693	1.18698	0.118439	2.27427	1.05972e-14	1.20312	0.0914115	2.11393	1.82425e-12	1.03218	0.772464	1.02802	0.793619	1.01834	0.867975	-3.34465	2.33827e-29	-3.37646	1.26576e-29
Bra002840	Bra002840	A10:7269388-7269621	234	-1.1127	0.623908	1.09529	0.676	2.52659	2.07203e-05	-1.00672	0.975459	2.40882	5.41135e-05	1.84929	0.00474808	-1.1671	0.477834	2.03912	0.00106644	-2.61396	1.01986e-05	-1.09837	0.666477
Bra002841	Bra002841	A10:7264441-7267268	1572	1.18476	0.232949	1.1781	0.266387	1.70419	0.000177104	1.31757	0.0598008	1.58649	0.00110828	1.71799	0.000181711	1.10293	0.488827	1.53613	0.00279578	-2.1406	1.12004e-07	-1.53693	0.00242198
Bra002850	Bra002850	A10:7233817-7235689	843	1.00285	0.986379	-1.10894	0.543129	-2.43634	2.22142e-06	1.05001	0.771396	-2.83576	5.74032e-08	1.20722	0.269366	-1.16063	0.479862	1.03677	0.830225	2.36085	5.40176e-06	2.84083	6.0603e-08
Bra002853	Bra002853	A10:7219483-7220328	846	-1.39384	0.145745	-1.50923	0.0703756	1.83739	0.00619527	-1.56764	0.0477595	1.7366	0.0166331	-1.15513	0.540507	-1.47473	0.0835859	-1.1121	0.651573	-2.57053	3.07113e-05	-1.93844	0.00456495
Bra002855	Bra002855	A10:7204088-7207434	3264	1.08245	0.759294	-1.19154	0.498041	-9.00171	9.41888e-17	-1.94684	0.0100791	-7.43494	2.21321e-14	-7.30798	3.44708e-14	1.31055	0.313628	-4.47275	1.17578e-08	5.04558	9.74241e-10	-1.16176	0.573471
Bra002856	Bra002856	A10:7173952-7174963	930	-1.15415	0.646407	1.62042	0.119745	18.552	2.6449e-21	1.92284	0.0347982	19.0291	1.67644e-21	2.27008	0.00773034	-1.12521	0.698913	1.91304	0.0347742	-9.00341	7.49778e-13	-4.18261	2.88005e-06
Bra002865	Bra002865	A10:7130024-7132046	1197	2.68481	0.0021039	1.67235	0.11131	-1.92018	0.0464698	-3.54206	0.000138225	-2.62314	0.00278094	-5.32928	4.37777e-07	1.96533	0.0399539	1.11151	0.755764	-2.27238	0.014584	-4.01792	2.93259e-05
Bra002867	Bra002867	A10:7123821-7127390	1980	-1.57867	0.0402405	-1.71076	0.0156933	-1.14928	0.532019	-1.06399	0.779867	-1.19568	0.424293	1.82051	0.00703136	-1.64241	0.0265805	1.13225	0.575753	1.49271	0.0718512	2.77586	4.75584e-06
Bra002869	Bra002869	A10:7114961-7116589	1146	1.05176	0.767308	1.10959	0.542847	-3.05883	7.58014e-10	1.01424	0.934079	-1.98453	9.98144e-05	-1.11062	0.540371	1.62111	0.0097646	-1.01518	0.929959	2.96691	2.27221e-09	1.8028	0.000855084
Bra002871	Bra002871	A10:7101900-7102230	255	-1.29569	0.133777	1.03185	0.854373	1.25371	0.189882	1.28062	0.146891	1.09802	0.591716	1.36246	0.0698266	-1.47941	0.0244379	1.0978	0.583682	1.54267	0.0115464	2.50543	1.04592e-07
Bra002872	Bra002872	A10:7093652-7097140	3396	1.05395	0.735003	1.07591	0.639734	-1.88949	8.25491e-05	-1.01814	0.908501	-2.04052	1.01954e-05	-1.46191	0.016543	-1.02465	0.884581	-1.33456	0.0687003	1.64372	0.0021991	1.26202	0.156214
Bra002875	Bra002875	A10:7083068-7084723	1656	-1.08676	0.716176	-1.19232	0.437754	-3.42674	1.52033e-06	-1.21969	0.380338	-3.3045	3.43929e-06	-1.9536	0.0045249	-1.048	0.867951	-1.90976	0.00603054	3.58713	6.18088e-07	1.96848	0.0101302
Bra002877	Bra002877	A10:7078223-7080697	2475	1.88277	0.0455274	-1.05208	0.872828	-3.97273	2.31414e-05	-3.0143	0.000567199	-2.63934	0.00229899	-6.7165	6.56342e-09	2.83394	0.00148546	-2.34425	0.010082	1.44852	0.25996	-4.58639	3.92639e-06
Bra002878	Bra002878	A10:7072419-7074372	1281	2.92695	0.00161589	1.24019	0.52794	1.05389	0.877865	-4.65987	7.76986e-06	-1.21721	0.563562	-4.67879	7.20319e-06	2.28167	0.0156441	1.23517	0.542665	-4.80616	5.21554e-06	-8.87815	2.09762e-10
Bra002881	Bra002881	A10:7055267-7055614	348	1.01602	0.973327	1.96672	0.221717	5.02638	0.000360781	-1.63935	0.435745	2.32446	0.070231	-1.0433	0.935121	-2.12828	0.0879557	3.09033	0.0625365	-25.4847	1.13053e-08	-3.87476	0.00583099
Bra002883	Bra002883	A10:7047354-7048740	912	1.06206	0.707485	-1.00666	0.967103	3.63041	5.44553e-16	1.23076	0.195134	2.8388	5.99538e-11	1.60549	0.00312484	-1.20413	0.240147	1.29584	0.104431	-3.00536	4.35847e-12	-1.92606	3.68702e-05
Bra002885	Bra002885	A10:7036150-7037295	1074	1.11791	0.559145	-1.09354	0.640261	-1.37681	0.0959954	-1.37669	0.0951771	-1.39567	0.0821805	-2.56488	1.19494e-06	1.10281	0.612255	-2.03734	0.00024766	-1.08417	0.674922	-2.4359	4.74072e-06
Bra002886	Bra002886	A10:7029832-7030137	306	1.37494	0.396405	-1.51863	0.266104	-3.67519	0.000546897	-2.923	0.0043363	-3.92425	0.000278647	-4.20053	0.000141999	1.28767	0.502744	-2.18237	0.0387206	1.16963	0.677719	-2.40263	0.0203206
Bra002887	Bra002887	A10:7025286-7026467	1182	-1.04763	0.849999	1.10627	0.682546	-1.93214	0.00909146	1.22759	0.405133	-1.50765	0.10165	-1.02453	0.921882	1.22329	0.43317	-1.1369	0.602797	2.02968	0.0050584	1.45941	0.132483
Bra002890	Bra002890	A10:7014505-7017390	2142	-1.05651	0.656938	-1.18688	0.166267	-2.23786	5.43126e-10	1.14212	0.27928	-1.95122	2.28575e-07	1.07946	0.538736	1.08556	0.543033	-1.25577	0.065059	2.82344	1.05637e-15	2.07117	1.77055e-08
Bra002892	Bra002892	A10:6979341-6980415	414	2.04437	0.020675	2.13583	0.0155487	1.06391	0.841688	1.0515	0.873538	-1.01574	0.959663	-1.4445	0.239551	1.89178	0.0396886	1.40617	0.278531	-3.53874	5.40796e-05	-4.76082	5.4536e-07
Bra002896	Bra002896	A10:6960193-6961449	1257	1.27246	0.234811	1.21738	0.326702	1.16359	0.460553	-3.22212	2.13672e-08	1.94881	0.000904417	-2.78597	6.96541e-07	2.13115	0.000201708	1.40797	0.110862	-2.65176	4.19238e-06	-4.01379	1.6422e-11
Bra002899	Bra002899	A10:6941129-6942319	1191	-1.26461	0.25543	-1.14035	0.524591	-2.29793	5.97543e-05	2.26597	7.22219e-05	-2.19032	0.000159378	2.25227	8.25379e-05	-1.20539	0.370265	-1.14728	0.504673	5.24153	1.25141e-15	5.50702	1.90525e-16
Bra002903	Bra002903	A10:6927156-6929171	1776	-1.65224	0.219249	-1.22303	0.606949	2.25563	0.0355616	1.28083	0.517892	2.49888	0.0252838	1.38131	0.409362	-1.4914	0.302554	-1.13407	0.742527	-1.3947	0.381666	-1.06054	0.880318
Bra002906	Bra002906	A10:6914566-6914898	333	1.53964	0.283415	1.38	0.426866	1.26454	0.572985	-2.06188	0.0983469	1.77606	0.14213	2.63717	0.0121182	2.16245	0.0573468	7.50379	1.63641e-06	-2.5414	0.0354422	1.36541	0.413003
Bra002907	Bra002907	A10:6908734-6909042	309	-1.79903	0.0793845	1.19838	0.596971	1.45263	0.258155	1.1264	0.727978	1.53858	0.203567	1.45278	0.269373	-1.69852	0.113119	1.54561	0.197804	-2.90388	0.00150055	-1.10613	0.764483
Bra002914	Bra002914	A10:6842731-6843039	309	-1.2037	0.490908	1.47362	0.149785	2.41138	0.0010727	2.28332	0.00216012	2.27551	0.00225078	4.0443	2.07999e-07	-1.27558	0.365744	2.61014	0.000363537	-2.1094	0.00554422	1.57838	0.0898762
Bra002918	Bra002918	A10:6819521-6821169	1236	1.135	0.534458	-1.75156	0.00578738	-1.03589	0.863329	-3.45469	1.28588e-09	-1.16881	0.446082	-3.46187	2.16854e-09	1.00593	0.977085	-1.7552	0.00700592	-1.61611	0.0197615	-2.85341	4.87674e-07
Bra002924	Bra002924	A10:6780974-6781634	513	1.07423	0.535523	-1.01547	0.894845	-1.15728	0.216086	-1.87576	1.15751e-07	-1.08498	0.486878	-2.50274	6.14111e-14	1.14582	0.255795	-1.3549	0.0147989	-1.6397	4.38825e-05	-2.54561	3.70671e-14
Bra002925	Bra002925	A10:6778843-6780541	882	-1.10649	0.252065	1.05225	0.566223	1.0238	0.791186	1.8984	3.16308e-13	-1.0197	0.827232	2.05953	2.16113e-16	-1.15513	0.108424	1.14156	0.128661	1.54888	7.40938e-07	2.04244	7.65943e-16
Bra002927	Bra002927	A10:6761272-6762758	1392	1.5351	0.0587356	1.30731	0.238804	-1.00872	0.969613	-4.77682	2.34669e-11	-1.181	0.463689	-6.98572	1.79212e-16	1.31117	0.235318	-1.11865	0.643594	-5.53898	2.90107e-13	-8.12423	7.61891e-19
Bra002931	Bra002931	A10:6738572-6739637	375	1.01404	0.944897	1.07836	0.707829	1.1504	0.491813	-2.11816	0.000334704	1.12939	0.551281	-3.37681	2.91171e-08	-1.00451	0.982621	-1.47837	0.0846433	-2.36178	4.95916e-05	-3.47593	1.89403e-08
Bra002933	Bra002933	A10:6718583-6719908	1326	-1.413	0.299592	-1.65313	0.13068	1.35025	0.365195	1.73886	0.0916959	1.61508	0.152293	-2.3756	0.0123559	-1.18131	0.617067	-6.82879	1.84413e-08	1.55759	0.178618	-3.7113	0.000144772
Bra002934	Bra002934	A10:6710939-6713826	1401	-1.21911	0.140034	-1.07051	0.611907	2.4593	1.92085e-11	1.88413	2.3183e-06	2.40708	5.93826e-11	2.42021	4.42925e-11	-1.24556	0.10132	1.19992	0.173648	-1.43808	0.00669162	1.03929	0.77368
Bra002937	Bra002937	A10:6691289-6693599	1134	2.17638	0.105694	1.21338	0.687108	1.20452	0.69903	-14.0289	4.9327e-08	1.07739	0.8767	-4.8065	0.00110667	1.94668	0.166137	3.54153	0.00918213	-6.93302	6.52891e-05	-3.81088	0.0054616
Bra002940	Bra002940	A10:6665280-6666197	579	1.44272	0.267713	1.42895	0.284373	-2.2353	0.018585	-4.28312	3.58465e-05	-1.32317	0.399531	-7.46034	2.32413e-08	2.43727	0.00947427	-1.21894	0.599515	-2.54357	0.00952199	-7.55665	2.13959e-08
Bra002942	Bra002942	A10:6656281-6658104	1824	1.3424	0.326685	-1.24206	0.473492	2.4661	0.00262011	-1.35975	0.309664	1.30645	0.373018	-1.07805	0.804444	-1.40616	0.255578	1.01549	0.95961	-4.54089	5.13239e-07	-3.18001	0.000128307
Bra002944	Bra002944	A10:6647398-6651034	699	-1.06119	0.746599	1.30659	0.145993	2.89256	7.32891e-09	1.98145	0.000199426	2.80464	1.98044e-08	1.7316	0.00281149	-1.09445	0.622972	1.14184	0.470205	-2.19044	1.95231e-05	-1.7528	0.00224113
Bra002946	Bra002946	A10:6634371-6637331	2235	-1.56286	0.051839	-1.57016	0.0486306	-1.25299	0.326814	-1.12946	0.593804	-1.62009	0.038658	1.70418	0.0198453	-2.02074	0.00261068	1.22587	0.372416	1.4964	0.0795215	3.70685	1.67029e-08
Bra002947	Bra002947	A10:6631436-6633717	1191	-1.16989	0.253674	-1.12702	0.384321	1.48431	0.00403961	2.0195	2.97632e-07	1.54285	0.00161752	2.54217	1.05401e-11	-1.12551	0.389693	1.11694	0.419267	1.40027	0.0141131	1.76031	3.76623e-05
Bra002949	Bra002949	A10:6623920-6626256	1482	-1.30782	0.23347	-1.35573	0.177401	5.98217	1.4795e-15	2.19697	0.000458275	5.38741	6.65463e-14	4.06995	4.41283e-10	-1.4522	0.0953068	1.36644	0.163317	-3.07271	5.28154e-07	-1.54847	0.0507491
Bra002951	Bra002951	A10:6619319-6619846	528	-1.03649	0.785109	1.02576	0.846644	2.54432	3.2385e-13	-1.12687	0.365658	2.36255	3.216e-11	-1.28179	0.0643931	-1.11623	0.383866	-1.10892	0.443	-2.86473	4.18487e-16	-2.84596	2.06075e-15
Bra002953	Bra002953	A10:6608577-6610753	855	-1.28674	0.144037	1.08421	0.642855	-1.25646	0.189094	2.02178	4.56712e-05	1.29651	0.134972	2.35277	6.97084e-07	1.266	0.177686	1.26171	0.173303	1.62468	0.00514798	1.61916	0.0051493
Bra002954	Bra002954	A10:6598801-6600638	1398	-1.40861	0.236632	-1.4176	0.227994	1.18388	0.55983	3.51648	1.39388e-05	1.33395	0.319642	6.43815	1.24227e-10	-1.25015	0.440622	1.29152	0.37669	4.10141	1.08288e-06	6.62212	6.54046e-11
Bra002957	Bra002957	A10:6525963-6527631	1059	1.10414	0.582408	-1.24935	0.216525	-1.11954	0.530881	-2.42988	8.29203e-07	-1.09456	0.616054	-3.8029	1.22992e-13	1.12934	0.499685	-1.9553	0.000198177	1.37423	0.0776922	-1.60687	0.00849062
Bra002958	Bra002958	A10:6520677-6524663	939	1.18336	0.591312	-1.20117	0.553741	-1.84833	0.0726558	-3.40132	0.000221692	-1.43831	0.265389	-2.28448	0.012861	1.52069	0.236363	1.23952	0.542598	-1.26856	0.510429	-1.55632	0.199829
Bra002963	Bra002963	A10:6480036-6482695	1608	1.66485	0.270647	-1.01508	0.974685	-1.50073	0.400048	-1.7973	0.222749	1.10318	0.831362	1.18205	0.722752	2.75627	0.0349764	2.09294	0.124354	-1.33361	0.560302	-1.75628	0.227528
Bra002965	Bra002965	A10:6469671-6473559	2262	1.47361	0.0920719	-1.20982	0.408293	1.57538	0.0510251	-2.02061	0.00287431	1.34153	0.19765	-1.34099	0.215821	1.25487	0.325387	1.24547	0.365401	-2.32016	0.000417049	-2.33767	0.000302597
Bra002966	Bra002966	A10:6457865-6458584	579	1.33736	0.199494	-1.04167	0.857143	1.44063	0.108296	-4.41294	2.31248e-10	1.05394	0.816882	-2.58244	4.18421e-05	-1.02208	0.923547	1.64047	0.038222	-5.40167	6.7114e-13	-3.22161	4.50881e-07
Bra002969	Bra002969	A10:6430350-6433396	2634	-1.1429	0.418025	-1.11033	0.524734	5.30408	1.67905e-24	1.04936	0.769191	4.02759	2.00722e-17	1.59828	0.004295	-1.50513	0.0118141	1.37177	0.0537173	-4.43121	7.1367e-20	-2.14618	2.84998e-06
Bra002973	Bra002973	A10:6409634-6410653	600	1.24693	0.0333029	1.29552	0.0125124	1.2167	0.0587825	-1.86286	2.14193e-09	1.20813	0.0682554	-1.86665	1.8402e-09	1.23814	0.0395998	1.29289	0.0135761	-2.14698	2.02525e-13	-2.05607	3.95313e-12
Bra002974	Bra002974	A10:6407063-6409070	1302	1.25991	0.260576	1.05282	0.799281	-1.5816	0.0297475	-3.847	7.81131e-11	-1.62093	0.0206438	-5.48344	6.80985e-16	1.22933	0.335011	-1.35387	0.159362	-1.15086	0.511249	-1.91544	0.00256856
Bra002975	Bra002975	A10:6396559-6397423	393	1.25802	0.223221	1.21586	0.298774	-3.4768	9.61293e-11	-1.81805	0.00153828	-3.02518	6.54565e-09	-1.77036	0.00245134	1.44583	0.0583994	1.24862	0.240515	2.59001	8.03968e-07	2.23673	2.53564e-05
Bra002979	Bra002979	A10:6381399-6382808	870	-1.2479	0.200503	1.03794	0.8294	1.13607	0.460879	1.23053	0.229954	1.05205	0.769472	-1.02392	0.891198	-1.34757	0.0849157	-1.21391	0.261984	1.88646	0.000242294	2.09417	1.93772e-05
Bra002980	Bra002980	A10:6377817-6379288	528	1.6148	0.0374252	1.3086	0.239262	-3.00093	8.34957e-05	-6.80236	2.58947e-11	-3.81578	3.45598e-07	-3.70197	2.20528e-07	1.26997	0.435773	2.40454	0.00426658	-1.82472	0.0655494	1.03763	0.897119
Bra002982	Bra002982	A10:6363297-6364403	615	-1.57457	0.0419518	-1.15611	0.514701	1.10113	0.665871	1.00132	0.995267	1.51987	0.0609712	1.77555	0.00990317	-1.14076	0.555376	1.53377	0.0546088	1.74559	0.0124575	3.05419	5.48913e-07
Bra002984	Bra002984	A10:6353054-6353449	396	1.21416	0.523912	1.47376	0.203087	11.1389	2.32449e-15	-1.20976	0.532292	3.86632	8.82029e-06	1.29766	0.392173	-2.37284	0.00448432	2.31358	0.00591184	-19.4554	1.8872e-22	-3.54395	3.20871e-05
Bra002992	Bra002992	A10:6290635-6292175	1125	-1.21418	0.433553	-1.31642	0.271178	-1.16511	0.538073	4.98166	9.56014e-11	-1.1765	0.513316	3.23996	2.35083e-06	-1.22605	0.413143	-2.02408	0.00434155	2.77802	3.73933e-05	1.68273	0.0361888
Bra002999	Bra002999	A10:6222012-6222982	798	4.97656	0.00753834	3.77024	0.0271168	-1.06748	0.913416	-2.86267	0.0799419	-1.18031	0.782507	-4.22808	0.0163668	4.50084	0.0122577	2.55269	0.118714	-2.49664	0.127713	-4.40201	0.0135967
Bra003001	Bra003001	A10:6203509-6208673	2097	1.08212	0.719249	1.23884	0.329312	-2.10779	0.000697129	-2.49127	3.28924e-05	-1.88004	0.00407779	-6.83658	2.76504e-18	1.21321	0.380016	-2.21514	0.000313607	-1.23386	0.339817	-3.31592	5.57553e-08
Bra003002	Bra003002	A10:6201430-6202825	843	-1.01257	0.971627	1.06013	0.86577	-1.0957	0.798431	-5.93415	3.48874e-06	-1.06256	0.865469	-7.2469	6.68988e-07	1.01839	0.96016	-1.15195	0.743423	-4.01574	0.00040569	-4.711	0.000137406
Bra003005	Bra003005	A10:6184844-6186441	1500	1.21297	0.0749191	-1.10561	0.357844	1.45024	0.000628919	-1.35151	0.00593488	1.21252	0.0757716	-1.09736	0.397752	1.01414	0.897314	1.11396	0.327244	-2.03834	7.8477e-11	-1.8557	1.63889e-08
Bra003006	Bra003006	A10:6180950-6182783	1350	1.12986	0.238368	1.04098	0.699783	5.47506	2.29838e-61	1.37842	0.00198758	3.25569	2.07578e-30	1.94804	1.22719e-10	-1.48841	0.000101368	1.47117	0.00018432	-4.83853	4.41613e-53	-2.20968	1.19074e-14
Bra003007	Bra003007	A10:6176102-6179161	1095	1.59853	0.0477886	-1.0895	0.718174	1.14402	0.570432	-2.58532	6.60552e-05	1.06388	0.793862	-1.33688	0.222064	1.48655	0.0945205	1.77497	0.0160501	-6.10063	2.94154e-14	-5.10932	6.52928e-12
Bra003011	Bra003011	A10:6130632-6132219	1464	-1.00461	0.962017	-1.0709	0.474976	-1.8469	3.38692e-09	1.0367	0.70511	-1.44331	0.000300049	-1.2796	0.0117912	1.27375	0.0254599	-1.42063	0.000307306	2.26505	2.46587e-15	1.25174	0.0285988
Bra003013	Bra003013	A10:6123104-6123730	627	-1.13346	0.447831	1.01283	0.938247	-2.52171	2.82452e-07	1.23031	0.203814	-1.6887	0.00286877	1.25663	0.163419	1.31746	0.146721	1.0345	0.834655	3.11282	2.47062e-10	2.44425	2.82937e-07
Bra003014	Bra003014	A10:6115819-6117904	1311	1.54372	0.104103	1.77321	0.034271	-1.97753	0.0114314	-1.9901	0.0122916	-2.18102	0.00365874	-2.51019	0.000732957	1.39969	0.214258	1.40581	0.218491	-3.10361	3.76629e-05	-3.0901	3.53373e-05
Bra003015	Bra003015	A10:6095828-6097123	726	1.35829	0.0974184	1.02386	0.898482	-1.03532	0.851619	-3.08949	1.49826e-09	-1.05076	0.788927	-3.23744	3.44772e-10	1.33833	0.116677	-1.02347	0.902266	-2.64946	1.96994e-07	-3.62905	6.00209e-12
Bra003018	Bra003018	A10:6084075-6085380	207	1.01465	0.965766	-1.08601	0.799129	-1.85978	0.115621	1.28313	0.428045	-2.19979	0.0526207	-1.81577	0.0927132	-1.16574	0.735552	-2.53025	0.00729427	3.31768	0.00175554	1.52853	0.315847
Bra003021	Bra003021	A10:6063162-6064651	636	-2.63532	0.064857	-2.08676	0.15016	-2.41412	0.0960504	1.03023	0.953343	1.0942	0.8671	-1.09288	0.862849	1.00236	0.996541	-2.34951	0.0951733	7.26516	0.000165419	3.08494	0.0330022
Bra003024	Bra003024	A10:6038014-6039353	381	1.10179	0.613374	1.17452	0.401768	-1.14408	0.485196	-1.8721	0.00115882	-1.0421	0.830309	-2.91079	3.70725e-08	1.20962	0.325137	-1.3238	0.150843	-1.61599	0.013343	-2.58767	1.04601e-06
Bra003025	Bra003025	A10:6020807-6022280	804	1.40654	0.260145	1.26118	0.457202	-1.45948	0.252406	-1.10347	0.756592	-1.52381	0.181523	-3.59046	0.000365366	1.34717	0.383092	-2.57995	0.0091274	1.12918	0.718028	-3.078	0.0022707
Bra003026	Bra003026	A10:6013691-6016690	3000	-1.35891	0.166174	-1.37725	0.14844	-3.09193	5.42173e-07	-1.08652	0.707429	-2.76434	7.25453e-06	-1.29653	0.243516	-1.21493	0.398018	-1.64346	0.025396	2.94133	1.697e-06	2.17438	0.000631766
Bra003028	Bra003028	A10:5983480-5986228	1302	1.23017	0.142205	-1.01145	0.935753	1.06554	0.653842	-2.22191	1.88338e-08	1.0474	0.74307	-2.85671	1.97062e-13	1.20923	0.180073	-1.30042	0.0672513	-2.18911	3.72777e-08	-3.44239	5.13297e-18
Bra003030	Bra003030	A10:5969444-5972539	2415	-2.70397	0.0149213	-1.24849	0.589205	23.9831	2.85683e-15	10.6244	5.52177e-09	56.2014	3.91491e-23	23.7189	6.82888e-15	-1.15388	0.72075	1.78816	0.147065	-4.7162	0.00010843	-2.28575	0.0390242
Bra003032	Bra003032	A10:5958226-5958909	684	1.48253	0.111077	-1.24036	0.381584	5.84183	1.72879e-13	-1.3116	0.270265	4.01649	3.573e-09	-1.24386	0.391676	1.0193	0.933053	-1.1763	0.523657	-5.2472	3.89413e-12	-6.29143	4.91319e-14
Bra003035	Bra003035	A10:5929282-5932017	1566	-1.22058	0.11504	-1.17729	0.190039	-1.08369	0.530252	-1.0238	0.849243	-1.27976	0.0618904	1.51171	0.000873954	-1.44142	0.00621535	1.31462	0.0265972	1.34267	0.020825	2.54425	6.00901e-13
Bra003039	Bra003039	A10:5894091-5894732	642	-1.19455	0.312151	-1.43714	0.037718	-2.71976	4.03479e-08	-1.59656	0.00737671	-1.80761	0.00105693	-1.70892	0.00248017	1.25958	0.21715	-1.53827	0.0150757	2.70027	5.15987e-08	1.39363	0.0680449
Bra003044	Bra003044	A10:5842487-5843097	453	-1.1058	0.698084	1.46107	0.145902	5.43334	5.58919e-11	1.35524	0.243724	3.12517	1.06673e-05	1.11014	0.687859	-1.92252	0.0112151	1.19683	0.489672	-7.82422	1.88215e-15	-3.40045	2.30349e-06
Bra003045	Bra003045	A10:5807701-5809220	1086	1.68018	0.0143668	1.01834	0.931843	-1.29695	0.221934	-2.24078	0.000156287	-1.2428	0.305386	-2.74006	2.50043e-06	1.7534	0.00837406	-1.20079	0.394702	-1.98498	0.00135299	-4.17931	2.3536e-11
Bra003047	Bra003047	A10:5796358-5800597	2418	-1.11402	0.356448	-1.08557	0.482884	1.17378	0.171262	1.47182	0.000949491	1.07843	0.519405	1.76271	1.25789e-06	-1.21252	0.100198	1.10324	0.400636	1.61159	4.55381e-05	2.15582	5.34434e-11
Bra003052	Bra003052	A10:5724252-5726442	1929	1.10993	0.430197	-1.26296	0.0838636	-1.49242	0.00570164	-2.22057	2.24747e-08	-1.25416	0.103715	-2.45851	9.31608e-09	1.32079	0.0657998	-1.39829	0.0400234	-1.37898	0.0376608	-2.54677	5.21129e-09
Bra003053	Bra003053	A10:5721455-5722491	726	1.47136	0.0759559	1.37726	0.14117	-1.01722	0.937537	-1.51	0.0584175	-1.04846	0.827867	-2.99442	4.87117e-07	1.42752	0.102471	-1.43986	0.0947823	-1.20172	0.399336	-2.47007	3.39425e-05
Bra003062	Bra003062	A10:5605066-5606521	1371	1.38415	0.0919194	1.24851	0.250541	-1.20302	0.338437	-2.27158	2.25495e-05	-1.25903	0.232585	-2.28847	1.88334e-05	1.32257	0.147779	1.2393	0.268621	-3.28848	7.82814e-10	-3.50944	8.65658e-11
Bra003064	Bra003064	A10:5584429-5586582	1002	1.13654	0.450458	1.15922	0.38424	1.116	0.51921	-1.14712	0.419861	1.18568	0.315926	-1.9057	0.000165128	1.2075	0.268767	-1.43311	0.0359074	-1.33342	0.0917442	-2.30745	1.06666e-06
Bra003071	Bra003071	A10:5523246-5523550	192	1.12648	0.512067	1.31243	0.134306	1.42363	0.0522297	-2.64405	1.57413e-07	1.02887	0.875951	-3.50007	1.62331e-11	-1.22832	0.260191	-1.00863	0.963892	-3.81077	5.59158e-13	-3.12918	1.03575e-09
Bra003076	Bra003076	A10:5460540-5462398	750	1.13863	0.486614	1.08533	0.659747	-2.88265	8.27378e-07	-1.61794	0.0117227	-2.52136	6.91934e-06	-3.03131	4.52619e-08	1.30178	0.254747	-1.72625	0.0084454	1.97151	0.00190881	-1.13984	0.553416
Bra003077	Bra003077	A10:5453721-5454763	555	1.06131	0.698736	1.00268	0.985846	-3.07153	4.06322e-11	-1.34233	0.0525463	-2.84553	3.73341e-10	-1.33035	0.061441	1.14561	0.455085	1.01172	0.939476	3.50972	1.37968e-13	3.09954	1.22604e-11
Bra003079	Bra003079	A10:5439378-5441507	2130	-1.00753	0.950208	-1.09568	0.449226	-2.10653	1.37908e-09	1.05243	0.671305	-1.44009	0.00272087	1.17574	0.180383	1.45185	0.00276016	1.01961	0.871962	1.91279	1.40607e-07	1.34333	0.0154736
Bra003082	Bra003082	A10:5411843-5413960	1086	-1.14891	0.254113	-1.0601	0.631976	1.53655	0.00040441	1.82268	7.06576e-07	1.34555	0.0150972	2.36929	1.082e-12	-1.31199	0.025853	1.2262	0.0901646	1.12394	0.334076	1.80815	1.03345e-06
Bra003083	Bra003083	A10:5401487-5406505	1161	-1.42707	0.196551	1.3971	0.230138	2.94795	7.38033e-05	1.76074	0.0415572	3.49526	5.13927e-06	4.37602	7.26271e-08	-1.20361	0.495433	3.47224	5.1499e-06	-3.50962	4.38794e-06	1.1908	0.520148
Bra003085	Bra003085	A10:5377043-5379636	1920	-1.08362	0.417959	-1.03577	0.724511	-1.01416	0.888298	1.37891	0.00113796	1.01383	0.891407	2.10172	4.85739e-14	-1.05391	0.60531	1.47154	7.50887e-05	1.26722	0.0176414	1.9653	1.07132e-11
Bra003089	Bra003089	A10:5345826-5346861	663	-1.38083	0.114872	-1.17008	0.435129	-1.42289	0.092162	1.60878	0.0161518	1.28478	0.230291	2.28634	3.19514e-05	1.32391	0.188879	1.21459	0.31926	2.71788	1.31692e-06	2.49345	6.38206e-06
Bra003090	Bra003090	A10:5333751-5335958	2130	1.12452	0.540164	1.19106	0.363501	-4.52588	2.60023e-13	-1.87736	0.00125698	-3.14403	9.38737e-09	-3.67657	7.27209e-11	1.61876	0.0242828	-1.64422	0.0141098	2.08101	0.000463572	-1.279	0.235065
Bra003094	Bra003094	A10:5320163-5325442	1473	1.21879	0.362125	1.0745	0.737643	-2.17119	0.00138618	-1.16969	0.468124	-1.85377	0.00748318	1.09093	0.684633	1.42749	0.162408	1.37113	0.143583	2.36312	0.000385143	2.26982	0.000360573
Bra003095	Bra003095	A10:5316920-5319324	1110	1.18677	0.279409	-1.05305	0.742938	1.05376	0.747266	-2.21481	1.26344e-06	1.09985	0.551242	-1.95529	5.24613e-05	1.23867	0.19144	1.07566	0.671508	-1.90318	0.000135515	-2.1916	2.73449e-06
Bra003096	Bra003096	A10:5310545-5316073	3525	1.16164	0.635619	-1.03562	0.912851	-1.55508	0.169023	-1.62361	0.132457	-1.04247	0.895757	-2.43265	0.00677683	1.73284	0.0880045	-1.55167	0.18386	-1.46598	0.23957	-3.94173	2.83172e-05
Bra003098	Bra003098	A10:5287537-5288232	696	1.29091	0.633035	1.99177	0.198136	-4.19559	0.00866343	-2.86831	0.0517489	-3.5001	0.0205739	-5.77874	0.00120483	1.54742	0.429285	-1.0115	0.983348	1.09698	0.866829	-1.42684	0.516836
Bra003100	Bra003100	A10:5258473-5259409	852	1.01466	0.943251	1.26995	0.243118	-1.18715	0.405962	-1.49987	0.0497017	-1.54978	0.0349211	-2.57188	5.83943e-06	-1.2866	0.229309	-1.35025	0.153168	-1.42321	0.0901491	-1.49362	0.0579268
Bra003101	Bra003101	A10:5246822-5247452	546	1.05624	0.761584	1.28294	0.176832	-4.62705	7.6018e-16	2.5892	1.93109e-07	-1.12089	0.529151	2.14032	2.94646e-05	4.36017	1.26788e-14	1.06052	0.744636	4.88672	6.97711e-17	1.18859	0.340873
Bra003102	Bra003102	A10:5223872-5228392	2469	-1.44629	0.0198686	-1.44956	0.0194711	-1.6937	0.000999238	2.09738	2.42109e-06	-1.64764	0.00210406	1.26168	0.144868	-1.40695	0.0373709	-2.4097	2.41725e-08	3.27546	1.00688e-13	1.91244	6.42849e-05
Bra003103	Bra003103	A10:5211259-5213479	876	-1.372	0.0566349	-1.07075	0.680061	7.96835	1.22386e-36	2.41101	9.13805e-08	9.19619	2.96051e-41	4.23106	1.9942e-18	-1.18882	0.289106	1.63893	0.00253386	-3.52052	1.36517e-14	-1.80689	0.000291974
Bra003106	Bra003106	A10:5183057-5184160	918	1.01525	0.932437	-1.21854	0.270087	-1.75335	0.00198792	2.56192	1.15377e-07	-1.57128	0.012537	1.94361	0.000199597	1.13289	0.497814	-1.60618	0.00739765	4.38679	2.68441e-16	2.41081	1.07739e-06
Bra003108	Bra003108	A10:5160230-5162917	2631	-1.81022	0.0547065	-2.16452	0.0121517	-1.81812	0.0578226	-1.27423	0.421897	-1.05743	0.862333	-1.09501	0.775358	-1.05284	0.875274	-1.86008	0.0467427	1.72999	0.082711	-1.02124	0.948339
Bra003110	Bra003110	A10:5151822-5155069	2934	-1.2375	0.313227	-1.21507	0.357252	4.85253	5.2688e-14	-1.05365	0.804584	4.23907	6.95807e-12	1.07407	0.736142	-1.41658	0.0959508	-1.07367	0.737011	-5.46808	6.26259e-16	-4.14442	1.50478e-11
Bra003114	Bra003114	A10:5089286-5089856	420	1.31487	0.325921	1.78887	0.037369	49.1773	1.17923e-44	-1.71914	0.0539234	24.2959	1.53842e-30	2.06104	0.00935411	-1.5394	0.119303	6.33837	4.26446e-11	-129.3	9.50175e-68	-13.2517	1.21409e-20
Bra003115	Bra003115	A10:5081019-5081589	420	1.32706	0.296382	1.73688	0.0419553	46.6249	8.30162e-46	-1.87715	0.0209344	24.2886	3.93882e-32	1.88078	0.0196458	-1.44652	0.171247	6.13203	2.62259e-11	-128.311	2.13627e-71	-14.4655	4.61796e-23
Bra003117	Bra003117	A10:5055517-5057543	921	1.12724	0.351855	-1.00652	0.960442	1.46924	0.00284289	1.08379	0.537859	1.66254	7.39773e-05	1.18291	0.199835	1.27555	0.058312	1.08438	0.534775	-1.86859	1.44628e-06	-2.198	1.12764e-09
Bra003120	Bra003120	A10:5045704-5047479	1776	-1.68144	0.041802	-2.63512	0.000130814	-1.2031	0.470328	-1.42463	0.139652	-1.08846	0.761121	-1.02215	0.936028	-1.52123	0.133452	-1.89065	0.0143971	1.24307	0.396251	1.00018	0.99949
Bra003126	Bra003126	A07:14754085-14756786	2124	-1.46507	0.243022	-2.02156	0.0315771	7.39703	9.07e-10	2.48673	0.00531618	8.96674	1.94749e-11	16.1742	1.7607e-17	-1.20859	0.561728	3.21742	0.000345392	-3.29247	0.000263181	1.18105	0.610278
Bra003127	Bra003127	A07:14761653-14763250	945	1.13121	0.527372	1.1554	0.460715	1.56248	0.0223928	-1.43575	0.0700618	1.56987	0.0202454	-1.23781	0.280139	1.13656	0.510666	1.34016	0.145918	-2.29342	3.116e-05	-1.94501	0.000719502
Bra003129	Bra003129	A07:14778882-14781044	1503	-4.04146	0.0511894	-12.6259	0.000343723	45.223	5.97241e-08	4.1956	0.0407928	64.5065	5.27762e-09	56.3503	1.2333e-08	-2.8333	0.137209	1.06375	0.929709	-1.96165	0.336161	1.53643	0.539971
Bra003137	Bra003137	A07:14818583-14824789	4431	1.01203	0.943302	-1.79344	0.000592688	2.81871	3.77354e-10	1.09537	0.582922	2.09186	9.68032e-06	1.34734	0.0834552	-1.33145	0.0812318	-1.45803	0.0248907	-2.09492	6.87081e-06	-2.29408	7.57494e-07
Bra003138	Bra003138	A07:14826420-14827401	678	-1.05394	0.653001	1.23901	0.0667457	4.28817	2.85224e-38	1.39279	0.00429529	3.33267	5.65692e-26	1.62783	1.97597e-05	-1.35611	0.00553941	1.4481	0.0010813	-3.40124	6.03284e-28	-1.73199	8.23283e-07
Bra003143	Bra003143	A07:14835708-14839408	2676	1.50174	0.0656886	1.35676	0.167369	-2.45888	0.000103483	-2.33058	0.000181085	-2.48432	5.75306e-05	-2.70159	1.02038e-05	1.48636	0.0941861	1.17043	0.494095	1.14404	0.56825	-1.11003	0.651547
Bra003148	Bra003148	A07:14861775-14862281	507	-2.10009	0.119887	-1.87537	0.19249	10.6801	4.72206e-07	5.08548	0.000585838	7.22954	3.16897e-05	12.6386	1.11897e-07	-3.10243	0.0156598	1.3252	0.547885	-3.37819	0.00930601	1.21702	0.675322
Bra003149	Bra003149	A07:14862512-14864849	810	-1.15825	0.112182	1.05645	0.552826	1.25837	0.0129551	1.76475	6.75743e-10	1.2812	0.007634	2.11469	3.86371e-16	-1.13761	0.165084	1.26594	0.00994108	1.28119	0.00717167	1.8451	3.06985e-11
Bra003151	Bra003151	A07:14870576-14871623	600	-1.4509	0.0579221	-1.11375	0.578642	1.54091	0.0265657	1.7931	0.00246697	2.00686	0.000394782	2.69925	2.69333e-07	-1.11403	0.580252	1.35161	0.116498	1.65585	0.0091925	2.49327	2.37477e-06
Bra003154	Bra003154	A07:14872079-14880156	2526	1.34156	0.370105	1.36228	0.35393	-2.44746	0.008057	-2.55267	0.00651394	-2.26414	0.0141281	-1.23627	0.525082	1.45019	0.278254	2.81284	0.00269515	-1.9881	0.0498234	-1.02498	0.941632
Bra003159	Bra003159	A07:14898534-14900306	678	1.35192	0.141785	1.22359	0.327252	1.23317	0.31299	-1.87288	0.00296376	1.07535	0.723866	-1.90221	0.00220967	1.17891	0.429041	1.20472	0.386776	-2.28326	0.000102007	-2.23434	0.000137864
Bra003160	Bra003160	A07:14901172-14902665	1494	1.499	0.064836	1.44691	0.0922313	-2.07421	0.00103518	-2.18033	0.000426479	-2.01829	0.00145217	-5.15132	2.16312e-13	1.54054	0.0533631	-1.63288	0.0294416	-1.07094	0.759591	-2.69396	1.05109e-05
Bra003161	Bra003161	A07:14903068-14905725	1791	-1.2018	0.435818	-1.01812	0.938874	-1.05633	0.817055	1.08836	0.717191	1.04444	0.855045	1.38988	0.159025	-1.0893	0.720431	1.25432	0.33162	1.50973	0.0811788	2.06281	0.00217591
Bra003164	Bra003164	A07:14925346-14926651	771	-1.15902	0.525938	1.36738	0.154379	-1.70002	0.038177	-1.69799	0.023296	-3.21396	0.000114174	-3.1685	2.32481e-06	-2.19118	0.0144914	-1.36468	0.225585	1.22476	0.440973	1.96652	0.0320817
Bra003169	Bra003169	A07:14951119-14952141	1023	1.30121	0.253377	1.41514	0.13788	-1.06845	0.781216	-3.85543	4.28148e-07	1.20562	0.417264	-3.72772	2.82315e-07	1.67615	0.0302712	1.46363	0.183806	-4.33177	5.95173e-08	-4.96076	4.30321e-10
Bra003176	Bra003176	A07:14975993-14976701	627	1.60989	0.017114	1.21561	0.328315	1.06136	0.765711	-3.78411	2.9425e-11	1.03606	0.859186	-3.01897	3.30208e-08	1.57153	0.0236816	1.5237	0.0355929	-3.80168	2.55575e-11	-3.921	8.40301e-12
Bra003178	Bra003178	A07:14987002-14990959	1242	-1.23035	0.319831	-1.24495	0.301485	2.68122	4.7322e-07	-1.83915	0.00574223	2.06744	0.00045997	-2.74672	8.8377e-05	-1.59561	0.0164005	-1.8593	0.0191745	-5.21331	8.18004e-15	-6.07485	6.06559e-13
Bra003180	Bra003180	A07:14996587-14998705	1206	1.02001	0.920204	1.12078	0.563565	-1.52486	0.0334925	-2.03189	0.000337418	-1.67331	0.00950584	-3.53648	1.8843e-10	-1.07583	0.71364	-1.55293	0.0266931	1.1609	0.452567	-1.24341	0.274019
Bra003186	Bra003186	A07:15014402-15016409	1410	1.0679	0.753007	-1.46324	0.0683791	1.04404	0.837274	-2.36141	4.35804e-05	-1.06252	0.77267	-2.77296	2.11005e-06	-1.03878	0.856896	-1.71826	0.0123537	-1.89505	0.00253739	-3.13461	1.16786e-07
Bra003187	Bra003187	A07:15017568-15020430	1842	1.31911	0.144017	1.69104	0.00565	1.11603	0.562631	1.27914	0.194765	1.06861	0.726318	-1.27486	0.200723	1.26305	0.218139	1.03698	0.848286	-2.36778	5.5491e-06	-2.88397	2.37054e-08
Bra003190	Bra003190	A07:15041827-15044782	1146	1.99327	0.0339892	-1.01484	0.963903	-1.26134	0.475882	-1.9638	0.0382695	-1.15081	0.665897	-1.66534	0.117404	2.18471	0.0164016	1.16197	0.645114	-1.66158	0.119243	-3.12406	0.000469076
Bra003191	Bra003191	A07:15048112-15048684	573	-1.26639	0.42365	-1.28616	0.395138	-1.83468	0.0427793	1.72523	0.0631076	-1.38502	0.277588	2.28276	0.00511408	1.046	0.882498	1.02877	0.922689	2.95677	0.000283126	2.90806	0.000342184
Bra003193	Bra003193	A07:15054738-15061003	2946	-1.15646	0.247217	-1.14265	0.292308	-1.20648	0.153437	1.05252	0.679692	-1.65209	0.000427347	1.25151	0.0774343	-1.58359	0.001859	1.04061	0.748961	1.24513	0.0961191	2.05186	3.57555e-07
Bra003194	Bra003194	A07:15070685-15071719	942	1.0983	0.720361	-1.11172	0.686812	8.79451	7.92946e-17	-2.03536	0.00707599	2.09893	0.00458607	-2.13246	0.00428778	-3.815	2.76458e-07	-1.16475	0.566887	-20.4815	1.37393e-30	-6.25318	4.01139e-12
Bra003198	Bra003198	A07:15100640-15101977	726	2.1152	0.0127453	1.49067	0.184384	1.00891	0.976482	-3.23065	9.68224e-05	-1.03997	0.896313	-3.43465	4.09262e-05	2.01594	0.0197613	1.40213	0.261225	-2.49446	0.00237752	-3.58645	2.17708e-05
Bra003200	Bra003200	A07:15104803-15108800	1476	1.45949	0.161917	-1.14414	0.619232	-1.14495	0.618386	-3.35434	9.79923e-06	-1.19451	0.511435	-3.2903	1.5183e-05	1.39895	0.217273	-1.1223	0.678127	-2.81692	0.00016396	-4.42267	6.68619e-08
Bra003201	Bra003201	A07:15110672-15116420	1146	1.1631	0.552609	-1.24542	0.397591	-1.62194	0.0749104	-2.06629	0.0066156	-2.09722	0.00663827	-1.92833	0.0181495	-1.11172	0.713907	-1.16226	0.598091	-1.25628	0.419712	-1.31339	0.349388
Bra003202	Bra003202	A07:15124548-15126293	1431	-2.12625	0.0445732	-1.07867	0.840025	8.05199	1.71969e-08	2.51656	0.0131811	9.34413	2.28462e-09	3.59202	0.000599792	-1.83223	0.100182	1.32325	0.448745	-4.51864	4.35244e-05	-1.86374	0.0916931
Bra003204	Bra003204	A07:15142493-15144188	1158	1.05353	0.80552	-1.38539	0.119552	-1.08814	0.695537	-2.04866	0.000699162	-1.12097	0.596289	-1.53316	0.0467377	1.02268	0.91864	-1.03679	0.867765	-1.17604	0.456609	-1.24695	0.312861
Bra003205	Bra003205	A07:15145795-15146826	654	1.02491	0.936921	-1.27717	0.423626	-3.16454	0.00161432	-1.81947	0.0540595	-1.83827	0.0700904	-1.45248	0.24053	1.76435	0.142416	-1.01957	0.952136	2.49638	0.0133173	1.38775	0.338938
Bra003206	Bra003206	A07:15147429-15150252	2556	1.17171	0.258947	1.58821	0.00113997	-1.85886	2.23219e-05	-1.1527	0.324548	-1.76067	8.71995e-05	-2.19987	5.1211e-08	1.23706	0.15573	-1.20163	0.210741	1.11026	0.48066	-1.33887	0.0491346
Bra003208	Bra003208	A07:15159488-15161759	2124	1.47886	0.113078	1.26196	0.347044	-1.22016	0.425004	-3.49885	7.46768e-07	-2.05776	0.00379571	-12.1725	1.33868e-20	-1.14038	0.601834	-2.75682	0.000212431	-2.91277	2.73142e-05	-7.04151	5.81877e-13
Bra003209	Bra003209	A07:15173091-15175119	684	3.61396	0.000224359	1.34959	0.397825	-1.06626	0.855957	-1.38638	0.361703	-1.84088	0.0790447	-2.80596	0.0044802	2.09324	0.0362204	-1.49967	0.268875	-2.08683	0.040031	-6.5509	1.93699e-07
Bra003212	Bra003212	A07:15188385-15190273	1350	-1.13553	0.252304	-1.1345	0.262705	2.35314	4.54971e-15	-1.08004	0.492374	2.09248	2.41841e-11	-1.13381	0.272792	-1.27698	0.0244904	-1.19097	0.125292	-3.02565	1.06399e-23	-2.82186	2.79979e-20
Bra003217	Bra003217	A07:15222660-15223556	897	1.00592	0.976593	-1.30095	0.199805	3.13483	1.00619e-08	2.28048	4.15008e-05	2.62398	1.41458e-06	2.92988	1.19607e-07	-1.18765	0.385482	-1.0126	0.949796	-1.84929	0.00192918	-1.57672	0.022007
Bra003219	Bra003219	A07:15243045-15244169	879	-1.30507	0.256859	-1.61594	0.0481732	3.05602	6.84613e-07	1.27182	0.299044	2.41977	0.000151542	1.27308	0.330778	-1.64822	0.0252495	-1.61434	0.0434449	-2.71053	8.80748e-06	-2.65481	3.56652e-05
Bra003220	Bra003220	A07:15245648-15250605	2022	-1.11759	0.342118	-1.08996	0.461788	1.8879	5.31658e-08	1.54756	0.000183866	2.249	4.11771e-12	1.42382	0.00252341	1.06594	0.584221	-1.18469	0.146352	-1.22723	0.0791598	-1.54975	0.000174631
Bra003221	Bra003221	A07:15270048-15271695	951	3.276	0.00203831	2.71332	0.00951069	1.19642	0.641352	-3.32616	0.00186005	1.10462	0.795827	-2.11226	0.0520358	3.02463	0.00402699	4.27265	0.000169527	-5.7295	6.17429e-06	-4.05594	0.000274304
Bra003222	Bra003222	A07:15279303-15281247	642	-1.91789	0.19575	1.05158	0.919363	3.83705	0.00702616	1.41543	0.484139	7.12872	9.09461e-05	2.08933	0.137729	-1.03231	0.949025	1.55225	0.375507	1.22103	0.687741	1.95658	0.176574
Bra003225	Bra003225	A07:15294376-15296538	1437	1.39079	0.395485	1.68784	0.179653	-1.92723	0.10586	-2.97499	0.00807538	-1.27662	0.53279	-2.37684	0.0287622	2.09957	0.0696794	2.11259	0.0729524	-1.81667	0.160071	-1.80547	0.140373
Bra003226	Bra003226	A07:15297954-15299346	735	1.46001	0.0977982	-1.72998	0.0164982	1.13623	0.579368	-2.41045	0.000126691	1.15025	0.539965	-2.4423	0.000145928	1.47802	0.0896991	-1.75284	0.0174182	-1.60608	0.0409148	-4.16094	1.21123e-09
Bra003234	Bra003234	A07:15340157-15341027	384	1.70558	0.0449267	1.28532	0.344525	1.55472	0.0992234	-2.10486	0.0056945	1.3116	0.306336	-1.63288	0.0661467	1.43887	0.17231	1.65684	0.0619464	-2.4507	0.000903579	-2.1283	0.00467253
Bra003235	Bra003235	A07:15343732-15345314	762	-1.10722	0.550954	1.13883	0.447275	-2.15598	1.98429e-05	1.29159	0.132871	-1.73272	0.00212524	1.00338	0.984251	1.12379	0.534298	-1.13032	0.471834	2.49303	3.7259e-07	1.96266	0.000161505
Bra003236	Bra003236	A07:15348632-15349490	525	1.77784	0.0872046	1.51062	0.220999	-1.59814	0.163717	1.06257	0.85715	-1.61669	0.15338	-3.16128	0.000654402	1.75744	0.0939935	-2.22365	0.0180066	-2.37724	0.0101784	-9.29009	4.02192e-11
Bra003239	Bra003239	A07:15366761-15368292	852	-1.32978	0.190115	1.41356	0.111718	-1.14091	0.544729	-1.16725	0.477711	-1.22993	0.342536	1.39188	0.128253	-1.43354	0.0987804	2.29657	0.000132993	-1.49645	0.0643465	2.20002	0.000295351
Bra003240	Bra003240	A07:15383301-15387901	4413	-1.56035	0.0659883	1.13639	0.595914	2.71167	3.45278e-05	-1.17245	0.50974	4.64415	2.05133e-10	1.03846	0.875606	1.09761	0.698486	1.38361	0.178427	-2.83468	1.5348e-05	-2.24873	0.000762181
Bra003241	Bra003241	A07:15388902-15391822	1404	-1.35884	0.151743	-1.21653	0.357215	-1.05843	0.790786	1.07898	0.720883	-1.06994	0.752968	-1.20681	0.377725	-1.37361	0.139696	-1.58407	0.0307925	2.6833	3.84294e-06	2.3268	8.10295e-05
Bra003245	Bra003245	A07:15409125-15410908	1128	-1.68462	0.0949746	-1.64072	0.112296	-1.09504	0.770633	1.26558	0.437509	1.60063	0.138785	-1.16437	0.636603	1.04045	0.900409	-2.41778	0.00492039	1.43014	0.248206	-1.75897	0.0783963
Bra003246	Bra003246	A07:15424466-15425802	1272	1.28642	0.201425	1.42952	0.0710526	-3.21686	8.80997e-09	-1.15905	0.457661	-2.40244	1.14727e-05	-2.21498	6.68506e-05	1.72252	0.00819301	-1.33683	0.147091	2.10915	0.000252937	-1.09178	0.663765
Bra003247	Bra003247	A07:15437101-15439198	1503	1.5876	0.134835	1.06971	0.836961	-1.19812	0.571236	-1.07261	0.831093	-1.57424	0.147904	-1.38974	0.32584	1.20829	0.558713	-1.21123	0.568543	-1.68484	0.11185	-2.46579	0.00650249
Bra003251	Bra003251	A07:15473582-15474513	450	-1.02442	0.756526	-1.05831	0.466752	2.32182	2.26529e-27	1.14277	0.0863448	1.99678	5.98762e-19	1.62062	5.49224e-10	-1.19117	0.0243256	1.34	0.000167377	-2.25642	1.18739e-25	-1.41364	8.42085e-06
Bra003253	Bra003253	A07:15483324-15486554	1212	1.87958	0.0262929	1.19822	0.526431	-1.42839	0.22332	-3.59021	1.86846e-05	-1.32404	0.323925	-4.38629	9.22427e-07	2.02771	0.0159479	-1.01963	0.950607	-2.3411	0.00530122	-4.84024	1.82962e-07
Bra003256	Bra003256	A07:15498346-15500158	1230	1.94172	0.0192279	1.48927	0.159996	-1.23853	0.450461	-2.71907	0.000418485	-1.24093	0.446325	-3.35892	1.92263e-05	1.93797	0.0195958	1.20558	0.509688	-2.67773	0.00051292	-4.30446	2.62531e-07
Bra003257	Bra003257	A07:15500412-15501702	717	-1.7161	0.017317	-1.19238	0.436839	-1.48253	0.0830199	1.34498	0.189974	-1.34254	0.196576	1.60382	0.0368026	-1.55406	0.0534979	1.00006	0.999798	3.11736	5.43272e-07	4.84483	4.02524e-12
Bra003265	Bra003265	A07:15543847-15545066	723	-1.17507	0.48588	-1.13998	0.584778	-2.56051	0.000281334	-1.91789	0.0089933	-1.89758	0.0121602	-1.07326	0.773211	1.14832	0.621996	1.56755	0.0775139	1.0021	0.993894	1.36794	0.231154
Bra003267	Bra003267	A07:15550499-15551728	1230	1.08	0.57885	1.08125	0.583394	4.8555	4.69059e-31	-1.12522	0.409765	3.92712	1.34387e-23	2.15313	4.09426e-08	-1.14482	0.313847	2.61958	7.13151e-12	-8.31628	1.91261e-52	-2.77308	5.94152e-14
Bra003270	Bra003270	A07:15580328-15581971	1644	-1.44509	0.208045	-1.8025	0.0438105	-1.25997	0.42976	-1.29804	0.371708	-1.4218	0.230594	1.56405	0.126084	-1.63069	0.0960009	1.12632	0.683872	1.32613	0.334813	2.43569	0.00239984
Bra003272	Bra003272	A07:15592764-15593491	207	-2.82366	0.00958884	1.37051	0.398954	1.55662	0.237095	1.36737	0.401542	1.66441	0.225026	1.5612	0.224615	-2.6408	0.0138967	1.56478	0.221365	-1.19726	0.62838	3.45145	0.00146098
Bra003273	Bra003273	A07:15597134-15598247	1020	-1.81294	0.0430992	-1.00226	0.993868	-1.13825	0.659748	1.25037	0.44745	1.01231	0.966831	1.94645	0.023552	-1.57338	0.123353	1.55318	0.134391	-1.02632	0.929619	2.38107	0.00318267
Bra003276	Bra003276	A07:15610591-15615741	3078	1.15348	0.319415	-1.0722	0.627539	3.11274	2.32086e-15	1.22951	0.150129	3.09101	3.40524e-15	2.4102	8.82668e-10	1.14543	0.34309	1.82829	2.58892e-05	-3.75357	2.81806e-20	-2.35162	2.39343e-09
Bra003280	Bra003280	A07:15627724-15630430	1647	1.24459	0.46937	1.34453	0.329508	-5.64896	2.21766e-08	-3.27371	0.000114277	-4.02948	5.20889e-06	-4.98022	1.9735e-07	1.7448	0.0752328	-1.13146	0.692545	1.01	0.974698	-1.95464	0.0315179
Bra003283	Bra003283	A07:15654881-15655162	282	1.11512	0.624222	1.18583	0.444579	4.11428	1.4445e-10	1.21513	0.381584	2.73912	5.13589e-06	-1.06648	0.772892	-1.34698	0.174191	-1.09284	0.690262	-3.64972	4.29007e-09	-2.96111	9.58069e-07
Bra003284	Bra003284	A07:15656269-15657171	732	-1.2274	0.252804	-1.06156	0.736372	2.44569	4.16708e-07	-1.04557	0.801437	3.07262	2.7939e-10	1.48802	0.0246314	1.02358	0.89432	1.46561	0.030421	-2.11237	2.24652e-05	-1.47527	0.0268023
Bra003287	Bra003287	A07:15670392-15673018	1617	-1.27709	0.154768	1.06287	0.722251	11.5508	3.05351e-46	-1.57444	0.00821221	10.49	1.03021e-42	-1.18311	0.327239	-1.40624	0.0462672	1.41443	0.0435772	-13.3143	1.66551e-51	-6.69386	1.37268e-28
Bra003288	Bra003288	A07:15679746-15685056	1635	-1.05707	0.827275	1.14534	0.593942	3.28249	2.90639e-06	1.46839	0.131039	3.66321	3.25462e-07	2.06215	0.0044231	1.05573	0.830868	1.60847	0.0614771	-2.87598	3.21777e-05	-1.88768	0.0123666
Bra003298	Bra003298	A07:15748180-15748896	717	-1.30272	0.236657	1.02046	0.927129	-1.24078	0.339074	1.27417	0.271742	-1.3146	0.234209	1.29541	0.241347	-1.38022	0.164978	1.03747	0.867168	1.76938	0.0110949	2.53363	4.37428e-05
Bra003299	Bra003299	A07:15750735-15751844	1110	-1.02403	0.907879	-1.44085	0.0801705	-1.58929	0.0328429	1.42668	0.0779843	-1.36627	0.146694	1.32813	0.178188	1.13593	0.573442	-1.54776	0.0320198	2.38535	5.16532e-05	1.35675	0.157696
Bra003300	Bra003300	A07:15754365-15757306	969	-1.05568	0.860079	-1.27563	0.428447	-4.08319	8.05946e-06	-1.69926	0.0850492	-3.50546	6.53128e-05	-4.7474	7.81939e-07	1.10337	0.759823	-3.56385	5.70075e-05	2.74371	0.0014026	-1.43319	0.262998
Bra003301	Bra003301	A07:15766076-15767631	483	1.11387	0.204368	1.09359	0.293757	2.12732	5.61123e-19	1.11719	0.19312	2.12224	6.86149e-19	1.65797	2.63817e-09	1.11121	0.212698	1.62294	1.16162e-08	-2.17896	4.45237e-20	-1.49191	2.27123e-06
Bra003306	Bra003306	A07:15786517-15786924	408	-1.05575	0.771837	-1.0237	0.900549	3.59324	4.74581e-12	-1.67768	0.00625855	2.56672	4.08509e-07	-3.88073	7.92432e-12	-1.47798	0.0337551	-2.36798	1.62171e-05	-6.27336	1.14272e-22	-10.051	9.18826e-32
Bra003310	Bra003310	A07:15818779-15819813	369	-2.22236	0.0250966	-2.24688	0.0223335	1.30553	0.450982	1.45693	0.284279	1.20595	0.603633	1.55202	0.21624	-2.40586	0.014173	-2.10922	0.034287	1.58561	0.1911	1.80861	0.0977946
Bra003311	Bra003311	A07:15824267-15825787	1521	1.50478	0.0664784	1.08807	0.711737	-1.91271	0.00452473	-1.6702	0.0268768	-2.90692	2.73484e-06	-4.26331	3.32992e-09	-1.00997	0.966051	-2.34597	0.00059417	-1.70478	0.0227269	-3.95987	2.63929e-08
Bra003313	Bra003313	A07:15833112-15835234	672	1.04132	0.682639	1.04064	0.691597	2.17179	3.39151e-15	1.65592	3.91507e-07	1.93447	2.26186e-11	1.97454	7.46808e-12	-1.07813	0.443189	1.24087	0.0281972	-1.77141	5.90407e-09	-1.3241	0.00425071
Bra003318	Bra003318	A07:15857875-15858720	513	1.15689	0.461259	-1.03493	0.861287	1.50987	0.0385829	-1.48337	0.0496041	1.10782	0.609853	-2.28737	0.000125095	-1.17808	0.41724	-1.59587	0.0333399	-1.86809	0.0021022	-2.53058	2.15883e-05
Bra003332	Bra003332	A07:15913935-15916593	2016	1.36242	0.0726307	-1.06687	0.709198	-2.33969	4.44632e-06	-1.71353	0.00222115	-2.12546	2.4222e-05	-2.06597	5.65703e-05	1.49974	0.0339359	-1.28631	0.167914	1.47226	0.0396852	-1.31032	0.14564
Bra003333	Bra003333	A07:15917062-15922456	3015	-1.36464	0.218209	-1.23298	0.40695	1.96143	0.00758186	3.28694	2.38399e-06	2.52629	0.000241569	5.09461	1.09667e-10	-1.05952	0.818724	1.25708	0.363909	1.49244	0.112251	1.98777	0.00643065
Bra003336	Bra003336	A07:15946009-15949022	1140	-1.17942	0.0916928	-1.31657	0.00479151	-1.05943	0.556783	-1.3305	0.00338503	-1.09289	0.368823	-2.08252	1.43967e-13	-1.21667	0.0481168	-2.06073	3.07772e-13	1.03216	0.747516	-1.64097	7.42979e-07
Bra003337	Bra003337	A07:15960456-15964538	1740	1.15487	0.496199	-1.08793	0.689935	-2.33688	0.000253982	-2.58413	1.67109e-05	-1.52068	0.0561081	-5.87952	1.54269e-12	1.77473	0.0164723	-2.47531	0.000452708	1.08157	0.744634	-4.06171	4.92911e-08
Bra003339	Bra003339	A07:15969580-15971520	1236	-1.01964	0.885285	1.06372	0.646819	5.56637	2.18137e-37	1.47076	0.00416942	5.42388	2.81183e-36	2.45647	2.36562e-11	-1.04642	0.734892	1.77664	1.88225e-05	-3.96183	1.1097e-24	-2.13103	1.68019e-08
Bra003343	Bra003343	A07:15989372-15992197	1932	-1.58627	0.0463289	-1.38681	0.156075	1.15839	0.524986	1.31706	0.231643	1.2341	0.365266	1.5143	0.0719062	-1.48895	0.0862566	-1.20618	0.415591	2.12543	0.00109186	2.62371	3.07566e-05
Bra003345	Bra003345	A07:15997322-16000104	1770	1.17287	0.10351	-1.25375	0.0210456	1.02554	0.796961	-1.84518	4.24829e-10	-1.10277	0.318225	-1.76778	6.72165e-09	1.03707	0.710632	-1.20116	0.0623709	-1.85067	3.62394e-10	-2.30535	1.92048e-17
Bra003349	Bra003349	A07:16028190-16030834	1536	-1.54236	0.0703979	-1.45674	0.114911	-1.18298	0.483338	-1.13162	0.603733	-1.24554	0.363962	1.60063	0.0487343	-1.62392	0.0452095	1.2434	0.360571	1.405	0.155844	2.83695	1.48684e-05
Bra003355	Bra003355	A07:16059961-16062558	1527	-1.3569	0.0527195	-1.05867	0.717118	1.17138	0.315283	1.62945	0.00190521	1.18182	0.289547	1.72092	0.000558361	-1.34491	0.0602368	-1.0024	0.987839	1.86154	7.88396e-05	2.49762	6.19684e-09
Bra003357	Bra003357	A07:16070257-16073779	1602	2.45725	0.00162578	1.64896	0.085367	1.13451	0.664449	-1.64884	0.094161	-1.8066	0.0387598	-1.1132	0.710404	1.19889	0.534173	2.4424	0.00263208	-2.55204	0.00170488	-1.25271	0.437238
Bra003363	Bra003363	A07:16111988-16113637	1650	-1.37958	0.156719	-1.2405	0.340428	90.1684	2.14192e-89	1.19395	0.431595	84.9895	2.31663e-86	6.57181	5.78086e-17	-1.46365	0.0874148	4.43713	3.06106e-11	-57.5868	3.48844e-73	-8.86717	1.37488e-22
Bra003365	Bra003365	A07:16130168-16132252	1542	1.11717	0.491711	-1.04705	0.775775	-2.58067	1.28236e-08	-1.46056	0.0193716	-2.21349	1.4145e-06	-2.49031	3.15705e-08	1.30249	0.120379	-1.78525	0.000462171	1.84827	0.000244616	-1.25809	0.172308
Bra003366	Bra003366	A07:16136546-16149192	2583	1.45927	0.00909804	1.11419	0.461593	-2.79181	1.44842e-10	-1.09862	0.523756	-1.68465	0.000435409	-1.29081	0.0854478	2.41831	6.28217e-08	-1.05452	0.72178	2.37533	7.86102e-08	-1.0736	0.638931
Bra003375	Bra003375	A07:16184737-16185516	780	2.25356	0.0601898	1.60424	0.27444	-5.98042	3.66838e-05	-2.1037	0.0856929	-3.3731	0.00493288	-2.8834	0.0143854	3.9955	0.00139535	1.17044	0.716222	1.72821	0.207044	-1.97527	0.115768
Bra003376	Bra003376	A07:16190370-16190981	612	1.042	0.900121	1.12002	0.732601	2.65973	0.00238648	-3.06358	0.0019389	1.60441	0.148315	-2.63557	0.00648532	-1.59095	0.148419	1.3019	0.491629	-9.40678	2.49371e-10	-4.54158	1.8553e-05
Bra003379	Bra003379	A07:16196888-16197970	819	1.00563	0.951011	-1.13228	0.176511	-1.25415	0.0142305	1.87042	5.98763e-12	-1.21861	0.0322527	2.19791	6.67214e-18	1.03496	0.712898	1.03781	0.681566	2.08582	1.31603e-15	2.09156	9.57031e-16
Bra003382	Bra003382	A07:16211673-16215204	2658	1.03959	0.91263	-1.08512	0.817797	-1.38722	0.358718	-1.60562	0.183149	-1.86069	0.0828154	-6.01451	1.31202e-06	-1.29023	0.479891	-4.06477	0.00016294	-1.20527	0.602374	-3.79712	0.000362642
Bra003383	Bra003383	A07:16217299-16217931	456	-1.04165	0.764272	1.06166	0.660825	-1.21469	0.184531	-1.58794	0.0013993	-1.01849	0.899314	-2.10851	1.34382e-06	1.14495	0.381522	-1.25071	0.166778	-1.34024	0.0597495	-1.91922	5.12114e-05
Bra003384	Bra003384	A07:16218266-16221912	1779	-1.06313	0.68291	-1.00078	0.995907	5.15292	2.96889e-28	1.30382	0.0779649	4.23417	3.69054e-22	1.81915	6.90711e-05	-1.29381	0.0817339	1.39416	0.0265272	-5.69751	1.59314e-31	-3.15864	1.08667e-14
Bra003389	Bra003389	A07:16244104-16247314	2067	1.39389	0.0178049	1.25042	0.110718	1.16434	0.277904	-2.00185	7.4581e-07	1.1403	0.348834	-1.90018	4.67532e-06	1.36512	0.0264481	1.31732	0.0495355	-1.85068	1.15003e-05	-1.91783	3.42352e-06
Bra003394	Bra003394	A07:16276235-16276573	339	-1.3399	0.359556	-1.3556	0.343741	5.66655	3.24276e-08	2.89627	0.000747121	6.72338	1.68909e-09	9.46282	1.28943e-12	-1.12929	0.695509	2.41018	0.00463571	-2.21732	0.0104841	1.22751	0.508769
Bra003397	Bra003397	A07:16290641-16293533	1779	-1.03451	0.860029	-1.20039	0.342458	-1.00166	0.993113	1.67545	0.00730241	-1.06772	0.733428	2.78436	1.02098e-07	-1.10274	0.611313	1.38443	0.0908077	1.57245	0.0186378	2.4006	5.31841e-06
Bra003403	Bra003403	A07:16327370-16328110	741	1.07899	0.673173	-1.14862	0.446977	2.47025	4.32512e-07	1.13527	0.482958	2.28763	3.78298e-06	1.71276	0.00299026	-1.00078	0.996518	1.31348	0.129558	-2.40284	9.76171e-07	-1.82795	0.000728442
Bra003404	Bra003404	A07:16329712-16330722	1011	-1.07668	0.514877	1.03429	0.773682	-2.6284	5.15057e-13	-1.26784	0.046966	-1.91944	3.94302e-07	-1.42303	0.00401435	1.27183	0.101554	-1.08519	0.512184	1.63783	0.000352877	1.18669	0.202742
Bra003409	Bra003409	A07:16347874-16350339	2466	1.2161	0.143459	-1.05838	0.672317	-4.50502	4.13206e-25	-1.37318	0.0184636	-3.73385	7.78574e-21	-2.07583	9.77394e-08	1.46727	0.0115796	-1.59995	0.000628159	3.48101	1.34334e-17	1.48282	0.00608237
Bra003411	Bra003411	A07:16356771-16359832	804	-2.09849	0.0106595	-1.80636	0.0419162	-1.02993	0.918922	2.26245	0.00472667	-1.08861	0.771585	2.82348	0.000350462	-2.21806	0.00634559	-1.44743	0.200218	1.88755	0.0281044	2.89251	0.000265632
Bra003412	Bra003412	A07:16362464-16363788	810	-1.39718	0.070157	-1.27125	0.196873	1.0847	0.659019	2.10818	3.19143e-05	-1.0432	0.82626	2.56237	2.58586e-07	-1.58099	0.0171854	-1.04591	0.798542	1.75813	0.00186774	2.65758	1.73232e-07
Bra003418	Bra003418	A07:16390289-16390985	390	-1.18631	0.46228	-1.12595	0.619328	2.16223	0.000804995	1.84418	0.0089756	1.42002	0.133357	2.41922	0.000175696	-1.80637	0.0105858	1.16507	0.508111	-1.98826	0.00281009	1.05848	0.806602
Bra003430	Bra003430	A07:16437421-16439238	1818	1.0196	0.912491	-1.01794	0.919851	-4.22863	1.25148e-10	-1.1953	0.315522	-3.43816	6.36488e-09	-1.5433	0.0184821	1.25401	0.371955	-1.3143	0.13995	3.72281	5.70508e-09	2.25878	0.00018913
Bra003436	Bra003436	A07:16452041-16453647	537	1.48369	0.017503	1.03844	0.820332	1.37463	0.0564517	-1.94371	7.2321e-05	1.15224	0.393032	-1.63745	0.00320658	1.24366	0.190742	1.23267	0.214954	-2.20077	2.66153e-06	-2.22039	1.87596e-06
Bra003444	Bra003444	A07:16491339-16493161	1497	-1.35148	0.324532	-1.08321	0.789983	-1.84489	0.051121	-1.18327	0.575113	-1.65664	0.113954	-1.01422	0.962593	-1.21358	0.554193	1.07705	0.805372	2.34475	0.00649262	3.06481	0.000393131
Bra003448	Bra003448	A07:16526311-16530887	1275	-1.39008	0.308722	1.40111	0.303294	1.88957	0.0484572	3.30787	0.000238311	2.34088	0.00855282	4.26431	7.55395e-06	-1.12208	0.720855	1.80622	0.0661855	-1.57478	0.158835	1.287	0.433138
Bra003451	Bra003451	A07:16543169-16544251	780	2.1582	0.00727832	2.04986	0.0122719	1.16038	0.603838	-2.73336	0.000452671	1.05166	0.860494	-2.40073	0.00224792	1.95599	0.0192615	2.33387	0.00311578	-2.50886	0.00133602	-2.10265	0.00952121
Bra003452	Bra003452	A07:16550381-16552669	2289	-1.39959	0.0800947	-1.50451	0.0319074	-3.20008	2.1181e-08	-1.38349	0.0867907	-2.23055	0.000119348	1.1805	0.387719	1.02506	0.911593	1.08554	0.667864	2.9228	2.61706e-07	3.09525	4.88782e-08
Bra003453	Bra003453	A07:16553459-16555629	1044	1.28759	0.333856	1.10284	0.712087	1.43909	0.168228	-1.81727	0.0295719	1.43173	0.167608	-1.19869	0.498854	1.281	0.345841	1.67196	0.063685	-2.79119	0.000183785	-2.13852	0.00420672
Bra003457	Bra003457	A07:16571874-16573223	1350	-1.69251	0.0457679	-1.02693	0.919497	1.65203	0.0564156	-1.1526	0.58905	2.76763	0.000111303	1.31995	0.290958	-1.01028	0.968987	1.48149	0.134872	-1.06541	0.809643	1.40483	0.196144
Bra003458	Bra003458	A07:16579861-16581087	1227	-1.04294	0.813982	-1.20317	0.311693	-3.55626	1.37151e-10	-1.27348	0.185905	-2.27465	1.51767e-05	-1.15058	0.451294	1.49906	0.0515109	-1.08705	0.653862	2.16186	0.000120675	1.32665	0.145282
Bra003460	Bra003460	A07:16589582-16591132	954	1.35365	0.0712995	1.41504	0.0411528	1.53887	0.0104013	1.14759	0.418937	1.32308	0.0950526	-1.01227	0.942634	1.16383	0.366645	1.2181	0.245326	-2.34509	4.67079e-07	-2.2406	1.74598e-06
Bra003463	Bra003463	A07:16602929-16603702	564	1.14258	0.70327	1.76088	0.106341	-2.53125	0.00872324	1.20633	0.592845	1.11605	0.753887	1.62639	0.16369	3.22779	0.000945083	2.37405	0.0134028	2.24745	0.0222988	1.653	0.150632
Bra003469	Bra003469	A07:16640492-16643937	1728	-1.47845	0.121899	-1.46806	0.129965	3.8501	7.57839e-08	2.35966	0.000633996	5.39343	2.20941e-11	5.37457	2.57054e-11	-1.05539	0.829113	1.5515	0.0787738	-1.87921	0.0115988	-1.14765	0.581294
Bra003472	Bra003472	A07:16649788-16653307	3282	-1.58744	0.0418482	-1.58479	0.0417539	-1.6814	0.0226528	-1.38387	0.150512	-1.51652	0.0697628	1.25471	0.316312	-1.43177	0.119473	1.09564	0.686437	1.93872	0.00367494	3.04127	1.17504e-06
Bra003476	Bra003476	A07:16662306-16663763	1458	1.04013	0.764337	1.04502	0.735343	-1.22342	0.134379	-1.48697	0.00262755	-1.18443	0.20715	-2.23181	2.94045e-09	1.07437	0.602075	-1.43625	0.00813821	-1.03368	0.807486	-1.59503	0.000742667
Bra003482	Bra003482	A07:16700095-16700955	861	1.28231	0.162189	-1.03021	0.869653	-3.51518	2.06267e-10	-1.24421	0.230294	-3.13564	1.67858e-09	-1.83121	0.00125998	1.43752	0.0815856	-1.51625	0.0271019	2.35416	1.86279e-05	1.08007	0.696127
Bra003485	Bra003485	A07:16719163-16721288	1377	1.05352	0.844598	-1.2791	0.340968	-1.75861	0.0503108	-3.98419	7.74043e-07	-1.11868	0.682777	-6.47324	7.52107e-09	1.65617	0.0885509	-2.0782	0.0316403	-1.35101	0.325625	-4.64999	3.57088e-06
Bra003487	Bra003487	A07:16726588-16729069	1503	-1.15468	0.27026	-1.15984	0.255726	1.11889	0.389693	2.07279	1.96157e-08	1.17644	0.214518	2.98888	3.62585e-17	-1.09819	0.474806	1.24324	0.092213	1.90931	6.74713e-07	2.60681	1.8493e-13
Bra003489	Bra003489	A07:16734798-16736048	576	1.05616	0.705179	1.27146	0.102107	-1.57781	0.00445458	-1.47181	0.0128087	-1.58841	0.00356742	-2.07775	3.94105e-06	1.04911	0.782195	-1.1103	0.529151	-1.08688	0.620868	-1.26602	0.168536
Bra003490	Bra003490	A07:16736177-16741372	3879	-1.16634	0.567085	1.24544	0.414089	5.68159	9.7855e-11	-1.22122	0.457312	9.87418	1.50974e-17	1.154	0.59395	1.49007	0.137049	1.75517	0.0363577	-7.13025	2.60929e-13	-6.05329	1.97263e-11
Bra003493	Bra003493	A07:16749681-16752579	2418	-1.08384	0.651835	-1.00926	0.958813	5.32762	5.19478e-21	1.26562	0.186376	4.97428	2.03791e-19	1.66056	0.0044388	-1.16083	0.400727	1.30002	0.14061	-4.30488	2.19753e-16	-2.85261	3.69673e-09
Bra003499	Bra003499	A07:16770648-16771037	390	-1.00098	0.99382	-1.1305	0.330142	-1.49708	0.00141121	-2.00238	3.59526e-08	-1.30817	0.0334976	-3.00334	2.91511e-18	1.14329	0.290128	-1.69562	2.88421e-05	1.78325	4.71864e-06	-1.08711	0.508968
Bra003500	Bra003500	A07:16771415-16771819	405	-1.20376	0.130498	-1.0002	0.998694	1.44648	0.00249904	1.99523	1.19707e-08	1.29855	0.0347345	2.47826	7.07385e-14	-1.3409	0.0172528	1.24184	0.0701648	1.26061	0.0557688	2.09914	1.12314e-09
Bra003501	Bra003501	A07:16774795-16777119	1116	-1.23217	0.497871	-2.41744	0.00539995	3.57306	2.45688e-05	1.82913	0.046477	5.31173	3.89097e-08	7.91743	3.70054e-11	1.20649	0.528219	1.79055	0.0510351	-1.96894	0.0235039	-1.32669	0.341302
Bra003502	Bra003502	A07:16780195-16781292	1098	1.15268	0.61022	1.2158	0.483269	-3.83736	1.60109e-06	-1.02262	0.936058	-1.9996	0.013079	-1.3328	0.30282	2.21207	0.0046867	-1.07199	0.80314	3.88795	1.26815e-06	1.63958	0.076707
Bra003509	Bra003509	A07:16804168-16806068	1251	-1.00996	0.933913	1.00575	0.96164	-1.71943	9.13996e-06	1.05567	0.648791	-1.3655	0.0102459	1.0383	0.75265	1.24677	0.0751974	-1.01092	0.927323	2.10805	9.65248e-10	1.67254	2.17658e-05
Bra003511	Bra003511	A07:16809119-16811615	1302	-1.18985	0.558898	-1.05568	0.856022	4.64199	2.09219e-07	2.69417	0.000840333	4.10379	1.91708e-06	6.12111	1.01304e-09	-1.3459	0.313637	2.15216	0.00932987	-2.32347	0.0042581	1.24666	0.454386
Bra003517	Bra003517	A07:16838554-16838862	309	1.42823	0.111298	1.26039	0.265631	1.07808	0.758901	2.72135	3.51127e-07	1.33997	0.179833	1.76754	0.00367499	1.77518	0.0166952	-1.22155	0.276796	3.86405	1.35914e-09	1.78193	0.00462452
Bra003518	Bra003518	A07:16845731-16848041	1785	1.19425	0.369853	-1.18482	0.391132	-11.1034	8.48259e-22	-1.54059	0.0295137	-11.0094	1.74678e-23	-2.76516	7.6588e-07	1.20444	0.514582	-2.1266	0.000258261	9.2262	1.0572e-18	3.60206	2.00754e-07
Bra003520	Bra003520	A07:16866063-16867298	1077	-1.97391	0.0444854	-1.65364	0.137252	-4.55332	1.6952e-05	1.20886	0.57179	1.03588	0.918317	1.53017	0.209839	2.38953	0.0148327	-1.3064	0.426659	4.98652	5.10073e-06	1.59739	0.170457
Bra003524	Bra003524	A07:16893016-16894198	1014	1.67324	0.00667411	1.25414	0.232822	1.08581	0.664507	-2.67721	2.16566e-07	1.02248	0.906739	-2.1911	3.61084e-05	1.57565	0.0166059	1.53238	0.0246978	-3.16972	1.25696e-09	-3.25924	4.89313e-10
Bra003526	Bra003526	A07:16902271-16906037	2715	2.25486	0.0538746	1.88023	0.134383	-1.54541	0.30204	-5.36004	6.869e-05	-1.34749	0.479482	-3.61731	0.00230011	2.58606	0.0242738	2.78607	0.0151257	-3.74637	0.00173903	-3.47742	0.00312718
Bra003527	Bra003527	A07:16917225-16922231	4323	-1.50788	0.0241606	-1.00738	0.967806	5.61301	2.77821e-21	1.02756	0.881372	8.00591	3.33398e-30	1.80657	0.00116654	-1.05719	0.760121	1.74525	0.00223294	-4.33794	7.87452e-16	-2.35111	2.6858e-06
Bra003528	Bra003528	A07:16923752-16925042	948	-1.2536	0.310535	-1.14279	0.539166	-1.0295	0.898457	-1.09139	0.68404	1.89022	0.00441273	2.21264	0.000146883	1.55231	0.0543725	2.11312	0.000293909	1.04622	0.843383	1.4242	0.0867924
Bra003529	Bra003529	A07:16926329-16926859	531	-1.03949	0.803167	-1.00158	0.991908	-1.21621	0.212743	-2.34969	6.09798e-08	-1.78764	0.000264921	-3.54458	4.42851e-15	-1.5279	0.00842874	-1.51091	0.011765	-1.79897	0.000236821	-1.77897	0.000479924
Bra003531	Bra003531	A07:16928784-16929914	765	1.25639	0.0947521	1.39326	0.0151017	-1.01123	0.935074	-2.04085	2.00343e-07	-1.01546	0.910697	-1.98105	5.86833e-07	1.25116	0.102496	1.43531	0.0086191	-1.81474	1.4906e-05	-1.5819	0.000827304
Bra003544	Bra003544	A07:16993317-16995161	1845	1.2884	0.027997	1.12376	0.309728	-1.78062	3.32266e-06	-1.30338	0.0226897	-2.36854	2.77828e-12	-1.52404	0.000320458	-1.03243	0.80838	-1.04053	0.737428	1.60656	0.000145602	1.59407	0.000206037
Bra003549	Bra003549	A07:17018656-17020149	1494	1.96969	0.0218249	-1.21325	0.512521	-6.90309	3.7474e-09	-3.0248	0.000209099	-3.27194	8.02745e-05	-5.42172	4.02926e-08	4.15563	1.80892e-05	-2.17464	0.0125378	3.89405	3.84267e-05	-2.32072	0.00721029
Bra003550	Bra003550	A07:17020625-17020999	375	2.30025	0.0150785	-1.31546	0.423396	-4.88463	0.00156615	-2.1408	0.0316087	-3.49308	0.000909595	-5.87107	9.3024e-05	3.21662	0.0262395	-3.6076	0.0054619	3.95915	0.00666167	-2.93101	0.0256912
Bra003553	Bra003553	A07:17033189-17034364	1176	-1.62441	0.0628887	-1.42103	0.161438	-2.57693	0.000699907	-1.41058	0.169449	-2.85506	0.000626229	1.32051	0.270295	-1.79973	0.0684966	1.3108	0.282128	3.00534	7.82253e-05	7.08985	6.23999e-11
Bra003557	Bra003557	A07:17051318-17052106	789	1.02929	0.923676	1.48565	0.209165	-2.10009	0.0283913	-1.67217	0.13078	-1.49414	0.212567	-2.53786	0.0062589	1.44672	0.301084	-1.02157	0.95324	-1.26758	0.515911	-1.87339	0.0779067
Bra003559	Bra003559	A07:17058022-17065087	2139	-2.01045	0.0241232	-1.95366	0.0298867	-1.29979	0.396946	-1.25825	0.455563	-1.25595	0.465945	2.07127	0.018238	-1.94264	0.033557	1.33399	0.34933	1.70812	0.0835026	4.42655	1.72742e-06
Bra003560	Bra003560	A07:17071669-17074060	1851	-2.01976	0.0309945	-1.51114	0.204989	1.12058	0.726787	1.70454	0.101562	1.08317	0.806405	2.09526	0.0231594	-2.08951	0.0237708	-1.22935	0.526111	3.69417	6.0417e-05	6.27895	1.72415e-08
Bra003564	Bra003564	A07:17088240-17090535	1380	1.36194	0.0185782	1.09595	0.485094	1.89578	1.09444e-06	-2.20739	1.679e-09	1.51087	0.00165824	-2.15409	5.22376e-09	1.08541	0.532183	1.12307	0.37763	-3.73257	1.18535e-23	-3.60741	1.58308e-22
Bra003570	Bra003570	A07:17125785-17127170	1386	-1.37114	0.430209	1.01982	0.960802	5.15755	2.95121e-05	2.52518	0.0189498	6.49195	2.33851e-06	6.79883	1.09796e-06	-1.08931	0.825792	2.74578	0.00936234	-2.25043	0.0372825	1.32908	0.463311
Bra003575	Bra003575	A07:17149261-17154070	1638	2.03218	0.00335828	1.29192	0.332746	6.91909	1.28898e-16	-1.3144	0.327102	3.59884	7.69444e-09	1.35318	0.232541	1.057	0.794645	2.29783	0.0019437	-11.7124	2.50772e-22	-5.38772	3.06048e-13
Bra003578	Bra003578	A07:17170089-17175784	3585	-1.30228	0.124723	-1.22657	0.234234	-1.65269	0.00369458	1.37325	0.0640282	-1.7578	0.00119855	1.75731	0.00101369	-1.38511	0.0628755	1.04329	0.80439	2.7379	5.5481e-09	3.95646	2.25809e-15
Bra003583	Bra003583	A07:17200594-17201820	795	-1.41439	0.0421606	-1.29134	0.133313	-1.05698	0.745539	1.07502	0.670348	-1.13088	0.474461	1.6723	0.00252085	-1.51328	0.016066	1.20464	0.272983	1.27808	0.150469	2.3299	7.89479e-07
Bra003584	Bra003584	A07:17202158-17204749	1449	1.09564	0.4554	1.02161	0.861445	1.01538	0.901062	-1.97136	3.55812e-08	1.05338	0.671476	-1.91122	1.49976e-07	1.13664	0.297795	1.05376	0.672793	-2.00804	1.65789e-08	-2.16599	3.87768e-10
Bra003585	Bra003585	A07:17207220-17209635	1920	1.04475	0.843522	-1.22456	0.36029	-1.30179	0.242069	-2.70867	9.98361e-06	1.13305	0.575234	-3.38175	1.60021e-07	1.54101	0.0562988	-1.52886	0.0725497	-1.67385	0.025042	-3.94358	3.99775e-09
Bra003588	Bra003588	A07:17231304-17232841	894	1.6654	0.211357	1.70415	0.225788	51.3849	1.16295e-22	1.16997	0.725022	14.0672	3.6434e-11	-1.3455	0.497391	-2.19335	0.0458622	1.08255	0.858077	-133.586	1.16773e-31	-56.2609	9.01753e-22
Bra003592	Bra003592	A07:17241862-17242530	489	-1.13006	0.776766	1.8447	0.155368	-3.06027	0.00958745	-1.10126	0.822911	-1.17791	0.704269	-1.85175	0.152817	2.29905	0.0539467	1.09707	0.829807	9.3006	2.39354e-07	4.43809	0.000549122
Bra003596	Bra003596	A07:17256343-17258204	1464	1.35965	0.312891	1.39639	0.273163	-1.8635	0.0419153	-5.10331	1.25202e-07	-1.50091	0.182974	-6.1556	3.70045e-09	1.68812	0.0875354	1.15768	0.638643	-3.20687	0.00016713	-4.67622	5.83518e-07
Bra003597	Bra003597	A07:17259263-17263568	2277	1.11421	0.499328	-1.09145	0.584991	1.07669	0.644861	-1.68665	0.00112565	1.06978	0.673759	-1.60803	0.00312507	1.10706	0.526171	-1.04058	0.804852	-1.852	0.000125472	-2.13348	2.43566e-06
Bra003598	Bra003598	A07:17265122-17267752	2376	1.05365	0.900176	1.77336	0.271458	1.36792	0.454801	5.30734	0.000616528	2.03141	0.0848251	9.39142	3.57687e-07	1.56471	0.279265	3.13799	0.00423125	-1.18322	0.686989	1.69492	0.182592
Bra003604	Bra003604	A07:17302849-17307631	3036	1.20207	0.184597	-1.10705	0.463826	1.11174	0.445782	-2.2702	3.90476e-09	1.09402	0.517375	-2.11933	7.24653e-08	1.18291	0.226896	-1.03348	0.813919	-2.37827	5.159e-10	-2.90744	1.98626e-14
Bra003606	Bra003606	A07:17311194-17313962	1284	-1.68704	0.0725553	-1.63372	0.0931869	1.01746	0.952526	3.89557	2.46028e-06	1.12927	0.679151	4.22316	7.36917e-07	-1.52	0.15347	-1.50699	0.153259	3.22268	5.23531e-05	3.25048	5.17403e-05
Bra003607	Bra003607	A07:17317621-17318522	822	1.46001	0.0295304	1.30269	0.128758	-1.69109	0.00263792	-1.50332	0.0194225	-1.48711	0.0226714	-2.73621	8.47508e-09	1.66026	0.00375875	-1.39719	0.0561551	-1.02139	0.903769	-2.36933	8.29782e-07
Bra003608	Bra003608	A07:17319103-17321656	861	1.26878	0.209713	-1.0258	0.893353	1.24097	0.257338	-2.51292	1.70511e-06	1.14042	0.489064	-2.398	6.05309e-06	1.16598	0.420794	1.02156	0.913237	-2.81605	8.36978e-08	-3.21417	1.56126e-09
Bra003609	Bra003609	A07:17322599-17325076	2478	-1.30812	0.0574442	-1.43767	0.00918494	-2.10809	5.30158e-07	-1.10622	0.464717	-2.30451	6.98135e-08	1.26839	0.0900208	-1.43	0.026849	-1.02463	0.861039	2.63601	6.07412e-11	3.6789	1.84342e-17
Bra003623	Bra003623	A07:17396031-17398636	1293	1.01923	0.929457	-1.11751	0.605014	-1.15296	0.511754	-3.44082	1.78983e-08	-1.00995	0.963497	-2.4221	5.45181e-05	1.16355	0.487569	1.27121	0.283514	-2.52372	2.96618e-05	-2.30997	0.000144611
Bra003624	Bra003624	A07:17398856-17399480	426	1.6033	0.0257886	1.63936	0.0195738	1.16444	0.472163	-2.60081	6.37761e-06	1.1068	0.631786	-2.21027	0.000180068	1.52393	0.0466414	1.92902	0.00191974	-3.20599	3.77106e-08	-2.53273	1.14117e-05
Bra003628	Bra003628	A07:17410034-17410685	462	1.94173	0.051615	2.01101	0.0406186	-1.01866	0.956783	-3.28124	0.000519884	-1.06964	0.843462	-3.32166	0.000441286	1.84919	0.0715571	1.98654	0.0452395	-5.55653	5.46162e-07	-5.17237	1.5032e-06
Bra003632	Bra003632	A07:17438833-17441538	1131	1.3698	0.0471415	1.07735	0.638574	1.07372	0.65462	-2.5679	3.49897e-09	1.02087	0.896398	-3.19029	4.50105e-13	1.30237	0.0967774	-1.15317	0.376889	-2.56478	3.96893e-09	-3.85194	4.07827e-17
Bra003635	Bra003635	A07:17453124-17454443	1320	-1.46494	0.0748842	-1.1353	0.554304	3.72651	6.79447e-10	2.63833	5.54823e-06	6.36587	4.73008e-18	6.00711	4.68565e-17	1.1661	0.469709	2.00551	0.00105931	-1.73819	0.00934044	-1.01067	0.960146
Bra003636	Bra003636	A07:17456139-17457497	1359	1.04736	0.822538	1.6725	0.0126712	8.47934	3.5384e-25	4.97436	7.34106e-15	14.0298	1.48009e-37	5.78579	1.67901e-17	1.73295	0.00763503	1.94532	0.00124425	-1.90829	0.00171753	-1.69996	0.0100351
Bra003640	Bra003640	A07:17470401-17471482	867	-1.66363	0.161681	-1.06688	0.856254	2.1805	0.0302463	1.27072	0.501856	5.35382	3.55878e-06	2.51203	0.00976333	1.47588	0.276858	1.85293	0.0830324	1.23875	0.549401	1.55522	0.214999
Bra003642	Bra003642	A07:17481624-17481941	318	1.00605	0.986285	1.22686	0.662535	10.9383	5.65837e-13	3.19317	0.00663038	11.8911	1.259e-13	48.4123	4.1676e-23	1.09368	0.775726	18.6006	1.27016e-17	-16.2382	4.45733e-16	1.04737	0.88252
Bra003644	Bra003644	A07:17493538-17494733	660	-1.00218	0.986897	-1.04624	0.732819	1.1874	0.194418	2.85287	2.34444e-15	1.02625	0.844821	1.71376	4.71923e-05	-1.15955	0.263592	-1.74166	2.74509e-05	1.80625	7.89927e-06	1.20255	0.16354
Bra003645	Bra003645	A07:17498418-17499341	615	1.316	0.0298605	1.16602	0.223926	1.25404	0.0736503	-2.01465	3.07267e-08	1.16003	0.24036	-2.27133	8.94274e-11	1.21735	0.120163	1.03425	0.790434	-1.66425	5.77581e-05	-1.95889	1.09639e-07
Bra003649	Bra003649	A07:17507134-17508519	783	-1.0649	0.49775	1.00328	0.97181	1.20929	0.0405604	1.88359	7.98085e-12	1.14025	0.15763	2.22582	5.57098e-18	-1.12938	0.19046	1.18557	0.0655013	1.51839	6.56907e-06	2.03305	1.93226e-14
Bra003650	Bra003650	A07:17510613-17513020	1437	1.27443	0.0978269	1.12521	0.424038	2.17689	1.07726e-07	1.16766	0.293214	2.26319	2.32772e-08	1.0533	0.724837	1.32495	0.0541989	1.01501	0.919507	-3.39724	7.9497e-17	-4.43463	3.44586e-24
Bra003651	Bra003651	A07:17515550-17517694	816	1.16635	0.540298	1.25984	0.360913	-1.05127	0.846045	-1.48971	0.123603	-1.21256	0.452332	-3.71129	1.82402e-06	1.01121	0.966123	-1.97746	0.0150208	-1.54204	0.0999308	-3.08352	5.66678e-05
Bra003653	Bra003653	A07:17541026-17543043	1194	1.41358	0.0223463	1.05778	0.71253	-1.04855	0.757034	-1.33265	0.0607628	1.1124	0.482012	-1.3385	0.0573828	1.64882	0.00110188	1.05316	0.736798	-1.35972	0.0462916	-2.12878	8.07026e-07
Bra003655	Bra003655	A07:17549866-17550619	678	2.16987	0.0166941	1.11462	0.739411	-2.19667	0.0195751	-1.89846	0.0524681	-1.62579	0.134153	-1.08498	0.802892	2.9318	0.00145416	1.95033	0.043632	1.15764	0.668077	-1.29853	0.424979
Bra003658	Bra003658	A07:17573560-17574615	1056	1.012	0.95753	1.14829	0.534586	-4.19801	2.87542e-08	-1.2904	0.257004	-2.37988	0.000316141	-1.73007	0.0158708	1.78513	0.0338543	-1.16758	0.499622	3.53715	1.17947e-06	1.69706	0.0303695
Bra003661	Bra003661	A07:17597498-17598112	459	1.67639	0.0500994	1.84232	0.0205434	-2.90127	5.75563e-05	-1.06778	0.803779	-1.9325	0.0125527	-2.2566	0.00204488	2.51679	0.000495944	-1.14712	0.603252	2.31826	0.00150159	-1.24535	0.406274
Bra003664	Bra003664	A07:17614661-17614906	246	-1.07592	0.781823	-1.57587	0.0746579	-3.17497	0.000196009	-1.64232	0.0515738	-1.84048	0.0350626	-1.31288	0.304563	1.60335	0.154973	-1.25976	0.383287	3.66146	2.72763e-05	1.81276	0.0408753
Bra003666	Bra003666	A07:17627009-17628262	1254	-1.3053	0.0948217	-1.26722	0.136415	-1.10627	0.52746	1.33034	0.0717769	-1.04055	0.804514	1.68226	0.001063	-1.22775	0.202271	-1.00212	0.989314	1.85838	0.000101922	2.27679	2.65168e-07
Bra003669	Bra003669	A07:17634350-17635123	774	1.05442	0.808253	1.14964	0.521614	-1.57108	0.0473723	1.24045	0.320303	-1.2437	0.329657	1.69593	0.0139464	1.33197	0.218521	1.57178	0.0346265	2.0597	0.00143293	2.43053	5.72919e-05
Bra003670	Bra003670	A07:17646604-17650147	2733	2.64744	0.00458227	2.04221	0.0378022	2.55884	0.00622483	-1.4444	0.285269	1.03864	0.912071	-1.20085	0.594318	1.07461	0.834025	2.45639	0.00898575	-10.1225	1.66901e-11	-4.42832	1.4825e-05
Bra003671	Bra003671	A07:17660048-17662763	2223	1.00102	0.996896	-2.02199	0.00784058	-1.02281	0.933231	-1.37352	0.217077	-1.20773	0.490152	1.36531	0.25149	-1.1796	0.555726	-1.07823	0.775441	1.07095	0.799123	1.17163	0.565001
Bra003675	Bra003675	A07:17676715-17678477	1212	-1.0491	0.782848	-1.04665	0.793258	1.39749	0.0543253	3.29819	6.65708e-12	1.44553	0.0341493	2.81515	2.64043e-09	-1.01424	0.935231	-1.22624	0.240415	2.10175	1.92983e-05	1.73837	0.00146969
Bra003680	Bra003680	A07:17712397-17713826	1137	-1.61288	0.311897	-1.94158	0.15547	-1.88663	0.182092	-1.9152	0.164119	-1.76644	0.236676	-8.15753	9.29295e-06	-1.51014	0.394204	-8.26991	8.10312e-06	6.79757	5.28312e-05	1.24128	0.654616
Bra003681	Bra003681	A07:17715829-17717276	1014	-1.85158	0.00813255	-1.58726	0.0461208	-1.14705	0.555318	-1.77382	0.0133794	-1.15117	0.548658	-3.18499	7.67882e-07	-1.85824	0.00824719	-2.85001	7.88312e-06	1.04447	0.851709	-1.46841	0.10382
Bra003682	Bra003682	A07:17720727-17722093	1065	1.6453	0.13075	-1.19007	0.594816	-2.11244	0.0286795	-2.31271	0.0109588	-1.61523	0.148571	-3.77784	7.93305e-05	2.15176	0.0259693	-1.94399	0.04998	1.89478	0.0621224	-2.20764	0.0200967
Bra003687	Bra003687	A07:17759094-17760595	918	-1.62495	0.0302972	-1.70038	0.0174837	1.08698	0.706239	1.84763	0.00387687	1.6568	0.0272162	3.01621	5.43462e-07	-1.06608	0.776907	-1.04159	0.845672	1.85224	0.00453641	1.89579	0.00339392
Bra003691	Bra003691	A07:17774596-17778544	2559	-1.81123	0.0303599	-1.67101	0.0606502	-1.28415	0.362039	-1.06975	0.805006	-1.56987	0.104049	1.74845	0.0412458	-2.21422	0.00417653	1.11933	0.67987	1.52105	0.126247	3.76987	1.58142e-06
Bra003692	Bra003692	A07:17788063-17790024	1080	1.69808	0.0974061	1.5172	0.196717	-1.27977	0.444796	-2.32901	0.0103478	-1.13177	0.698493	-4.6691	3.86517e-06	1.92015	0.0433638	-1.32135	0.412818	-3.12967	0.000552123	-7.94058	4.96913e-10
Bra003693	Bra003693	A07:17794942-17797540	1353	1.31469	0.182922	-1.19783	0.379947	-1.39079	0.108794	-1.14171	0.519136	-1.28877	0.217103	-2.13367	0.000234716	1.41877	0.0891987	-2.23856	9.15811e-05	1.08739	0.683889	-2.92075	1.96781e-07
Bra003700	Bra003700	A07:17853908-17855014	1107	-1.25574	0.0842234	-1.05495	0.684513	2.12639	9.49475e-09	1.55183	0.000820113	2.2271	1.24176e-09	2.00079	1.30051e-07	-1.19896	0.167199	1.22216	0.125848	-1.25177	0.0869455	1.17059	0.230086
Bra003703	Bra003703	A07:17874992-17877323	1842	-1.0512	0.744481	1.05981	0.704542	-3.08731	2.47307e-13	-1.07168	0.651368	-3.29081	1.07835e-14	-2.08935	1.57958e-06	-1.12049	0.462692	-1.83958	7.15766e-05	2.79546	2.48937e-11	1.70272	0.000565336
Bra003704	Bra003704	A07:17884438-17885454	1017	-1.40678	0.160528	-1.08504	0.735466	-4.79659	7.34294e-10	2.06692	0.00254465	-2.55328	0.000194863	1.21759	0.415123	1.33539	0.270765	-1.84191	0.0111292	13.4401	1.18732e-24	5.4642	1.14117e-11
Bra003705	Bra003705	A07:17887090-17888028	294	-1.1986	0.292253	-1.18154	0.313202	-1.46248	0.0342568	1.21617	0.230383	-1.4197	0.0567356	1.0773	0.655151	-1.16354	0.427794	-1.33385	0.0798966	2.88719	1.78806e-09	2.51853	2.97342e-07
Bra003707	Bra003707	A07:17900548-17902240	1077	1.09326	0.831005	-1.67372	0.217253	-3.30205	0.00496522	-1.40038	0.419354	-2.94092	0.0108051	1.80913	0.155605	1.22751	0.633994	1.51367	0.320251	3.8439	0.00153645	4.74002	0.000231654
Bra003710	Bra003710	A07:17908312-17909987	1059	1.4904	0.0675986	1.18479	0.437845	-1.47012	0.0792318	-3.09705	2.86408e-07	-1.1937	0.417798	-3.88987	7.57728e-10	1.83553	0.00571142	-1.0601	0.793029	-2.13162	0.000623456	-4.1478	1.20825e-10
Bra003712	Bra003712	A07:17915032-17915571	540	1.00287	0.992981	1.50046	0.216683	21.3872	2.03593e-21	2.93561	0.000969555	12.6938	3.54052e-15	3.81447	3.58114e-05	-1.68003	0.104364	1.94967	0.0380462	-11.8998	1.20276e-14	-3.63297	5.64986e-05
Bra003713	Bra003713	A07:17920972-17921646	675	1.31718	0.183663	2.02322	0.000694418	2.61715	3.1473e-06	-1.4846	0.0623189	2.74448	8.7222e-07	-1.86926	0.00263667	1.38126	0.114167	1.60687	0.0254315	-4.78598	8.06317e-14	-4.11401	8.60286e-12
Bra003714	Bra003714	A07:17928595-17929227	633	1.03579	0.902267	-1.11293	0.709092	3.01322	0.000113984	1.7401	0.0528888	2.46347	0.00161915	2.03096	0.0133634	-1.18091	0.560305	1.04872	0.867775	-1.94132	0.020184	-1.56755	0.115633
Bra003715	Bra003715	A07:17934666-17935230	498	-1.30151	0.255762	1.13915	0.572268	-3.24764	1.7519e-06	1.43591	0.11517	1.07959	0.744846	2.00325	0.00235886	2.69389	7.20314e-05	1.58924	0.0416486	4.45013	1.21133e-09	2.62531	3.12546e-05
Bra003716	Bra003716	A07:17944892-17946686	1167	1.51948	0.207805	1.59255	0.161707	1.03643	0.91439	-2.68791	0.00313282	-1.11481	0.743583	-4.28918	1.36578e-05	1.31509	0.410687	-1.00199	0.995282	-3.48955	0.000189844	-4.59821	5.2563e-06
Bra003719	Bra003719	A07:17963258-17973321	1605	-2.49935	0.00677177	-2.42456	0.00852847	1.47043	0.238884	1.93008	0.0421004	1.92896	0.0566289	2.50885	0.00640013	-1.90523	0.0535728	-1.86523	0.0545049	1.40025	0.299108	1.43028	0.28386
Bra003724	Bra003724	A07:17995093-17998568	1344	-1.51277	0.0504509	-1.75066	0.0076816	5.91159	3.79173e-18	2.63852	1.98102e-06	9.13474	2.10263e-26	3.7654	1.89101e-10	1.02145	0.915859	-1.22674	0.311791	-1.75235	0.00529889	-2.19579	9.68814e-05
Bra003729	Bra003729	A07:18013057-18017186	3195	1.45854	0.103255	1.59741	0.0410911	-1.07516	0.759264	-3.54646	1.32823e-07	-1.14976	0.548888	-3.88762	8.90276e-09	1.3639	0.191508	1.45722	0.126656	-2.39133	0.000365141	-2.23819	0.000770644
Bra003732	Bra003732	A07:18022665-18023385	585	1.01365	0.943895	-1.11062	0.582244	1.75421	0.00317455	-1.43853	0.0599667	1.70017	0.00560104	-1.09111	0.654298	-1.01789	0.925433	1.18709	0.384579	-2.10819	0.000117783	-1.74472	0.00394408
Bra003736	Bra003736	A07:18047558-18049591	1089	2.1155	0.0616138	2.6536	0.0150749	-1.17445	0.689859	-6.59932	5.13024e-06	-1.61318	0.233259	-11.0615	4.27566e-09	1.54015	0.284166	1.58315	0.275564	-7.28864	1.66301e-06	-7.0907	1.79068e-06
Bra003743	Bra003743	A07:18090695-18091182	243	-1.1382	0.619752	-1.38937	0.207936	1.52133	0.107126	-3.96848	2.32594e-07	1.16223	0.56626	-2.65599	0.000271473	-1.48988	0.127546	1.07543	0.790367	-5.46592	1.93226e-10	-3.41139	4.87968e-06
Bra003748	Bra003748	A07:18118204-18119481	960	1.10037	0.694885	1.18845	0.478475	-2.96827	1.07626e-05	-1.27546	0.318492	-3.08831	4.89537e-06	-2.82115	2.30148e-05	1.0576	0.822828	-1.86114	0.0113254	2.70423	5.76866e-05	1.37387	0.20041
Bra003752	Bra003752	A07:18164177-18164791	615	1.52935	0.428724	-1.71717	0.320203	-1.43627	0.524213	1.49555	0.444731	-2.40838	0.120123	2.53783	0.0848885	-1.09643	0.877165	-1.01193	0.98191	3.10363	0.0426658	3.3628	0.0310428
Bra003753	Bra003753	A07:18173010-18174639	1422	1.21089	0.222589	1.23589	0.179205	-2.10008	3.32355e-06	1.60532	0.00262309	-1.65982	0.00135199	1.97819	1.36649e-05	1.53207	0.00796561	1.52296	0.00718592	2.52124	6.64885e-09	2.50625	5.84535e-09
Bra003755	Bra003755	A07:18181446-18181985	540	-1.07425	0.769794	1.15007	0.568203	1.10914	0.672992	-2.02524	0.00448862	-1.03406	0.891976	-1.19499	0.468239	-1.23209	0.398781	1.94911	0.00733787	-2.51744	0.000209566	-1.04829	0.848721
Bra003762	Bra003762	A07:18237080-18240601	1623	1.44958	0.010109	1.16155	0.301043	1.22007	0.169052	-1.96332	3.55539e-06	1.14745	0.340565	-1.95793	3.85508e-06	1.3633	0.0320999	1.16475	0.296806	-3.15019	3.10167e-15	-3.68719	2.68447e-19
Bra003766	Bra003766	A07:18255208-18255474	267	-1.62394	0.0876886	-1.57864	0.104988	-2.08826	0.0114552	-1.43048	0.201992	-1.62898	0.101658	1.69607	0.0609104	-1.26678	0.438224	1.53689	0.125978	1.7804	0.0484584	3.46625	2.37037e-05
Bra003769	Bra003769	A07:18270284-18272116	1833	-1.21853	0.401538	-1.10866	0.660717	-2.17519	0.00117028	1.38983	0.159974	-1.11718	0.640901	1.50246	0.0828903	1.59785	0.0521411	-1.02555	0.914129	3.4671	1.93238e-07	2.11579	0.00153433
Bra003776	Bra003776	A07:18285435-18286281	438	1.34591	0.024739	1.2184	0.135592	1.21127	0.148055	-2.20798	2.54156e-09	1.1101	0.429875	-1.9517	4.69505e-07	1.2335	0.113318	1.37838	0.0160536	-2.64715	2.53651e-13	-2.36891	8.2775e-11
Bra003777	Bra003777	A07:18290711-18293856	1641	1.46543	0.019914	1.06346	0.710036	1.07151	0.675819	-1.62693	0.00348647	1.03604	0.829297	-1.83498	0.000284304	1.41692	0.0349068	-1.06057	0.726868	-2.26952	8.9143e-07	-3.41052	1.91046e-13
Bra003778	Bra003778	A07:18300711-18301880	669	1.53715	0.146046	2.01992	0.0175313	1.02722	0.927721	-1.15952	0.617425	1.00211	0.994312	-2.59536	0.00128399	1.49957	0.171145	-1.10811	0.729222	-1.71385	0.0690553	-2.8479	0.000412233
Bra003779	Bra003779	A07:18304214-18304966	669	1.38346	0.181708	1.56345	0.0657496	-11.1954	1.12552e-20	-1.67399	0.0345434	-7.40601	1.12113e-15	-3.72047	7.65944e-08	2.09133	0.00545572	-1.42154	0.151632	7.41875	1.16861e-14	2.49545	0.000277765
Bra003781	Bra003781	A07:18309310-18312307	1506	1.18483	0.400738	-1.02807	0.890988	1.03567	0.8622	-1.39774	0.0975077	-1.00342	0.986489	-1.85182	0.00232145	1.14011	0.516269	-1.36206	0.126814	-1.86041	0.00213026	-2.88903	1.56398e-07
Bra003786	Bra003786	A07:18327746-18329890	1593	-1.21906	0.394508	-1.02059	0.92973	-1.40299	0.147898	1.14545	0.556444	-1.3262	0.229392	1.07134	0.765653	-1.15233	0.548402	-1.09119	0.705573	2.64465	3.08e-05	2.79283	1.12865e-05
Bra003787	Bra003787	A07:18331982-18333460	1479	-1.23983	0.387451	-1.13248	0.618952	-1.16269	0.54569	1.80028	0.0181029	1.20515	0.454705	2.33019	0.000686615	1.13016	0.624978	1.14293	0.589774	1.44815	0.137395	1.46451	0.125239
Bra003788	Bra003788	A07:18336920-18340066	3147	1.1556	0.200026	-1.24838	0.0500182	-1.13104	0.291065	-1.52573	0.000208784	-1.18535	0.140873	-1.99823	8.40749e-09	1.10265	0.412222	-1.63499	4.75482e-05	-1.11317	0.363748	-2.00684	1.12314e-08
Bra003789	Bra003789	A07:18342756-18346226	1704	-1.32286	0.194168	1.19552	0.407326	4.03104	9.332e-11	1.09204	0.68289	3.29954	2.98985e-08	1.74537	0.00970299	-1.61614	0.0256456	1.91076	0.00264258	-4.68411	7.33568e-13	-1.51685	0.0528697
Bra003796	Bra003796	A07:18390108-18391391	1284	1.00258	0.97762	-1.11312	0.246828	-1.84957	9.65701e-11	1.24888	0.0154444	-1.88285	2.79446e-11	-1.06101	0.525321	-1.01538	0.876462	-1.47498	2.63957e-05	2.1067	4.10964e-15	1.45026	0.000104779
Bra003800	Bra003800	A07:18413702-18414203	288	-1.30748	0.290055	-1.20976	0.435187	-3.8311	6.13355e-06	-1.91543	0.00886105	-4.38428	4.63418e-06	-1.63917	0.0506421	-1.49626	0.26027	-1.03528	0.892688	3.14781	0.000128884	4.54946	2.77059e-06
Bra003802	Bra003802	A07:18429773-18431488	1632	1.71838	0.130196	1.37385	0.373258	-2.67588	0.00839631	-4.21751	9.26355e-05	-2.56715	0.00948224	-13.6801	2.21264e-11	1.79115	0.123972	-2.36099	0.0323527	-1.17349	0.676057	-4.96255	5.61351e-05
Bra003804	Bra003804	A07:18434852-18436225	1374	1.01558	0.855229	1.01698	0.843142	2.17487	2.828e-20	-1.04263	0.623606	1.43251	2.25806e-05	-1.08876	0.31957	-1.49494	1.86016e-06	-1.02681	0.756801	-2.47148	9.37974e-27	-1.69756	5.40018e-10
Bra003809	Bra003809	A07:18447915-18452462	4143	-1.03552	0.857457	-1.43276	0.0645535	-1.38366	0.0957009	-1.99063	0.000409557	-1.33135	0.142069	-2.30804	2.00905e-05	1.00365	0.985144	-1.66122	0.00976495	-1.4024	0.0836435	-2.33818	1.53852e-05
Bra003813	Bra003813	A07:18461813-18464156	1239	-1.05683	0.76695	1.05301	0.781257	1.13112	0.510489	1.74563	0.00256993	1.31773	0.14057	3.10586	7.54578e-10	1.10233	0.604208	1.87354	0.000597797	1.64423	0.00751623	2.79456	2.70497e-08
Bra003814	Bra003814	A07:18466912-18469119	1176	-1.06254	0.584677	1.10801	0.355783	1.0316	0.779488	1.87777	1.33384e-08	1.38654	0.00325291	3.08219	3.01473e-24	1.26496	0.0345169	1.81869	6.42955e-08	1.56975	4.86559e-05	2.25691	2.03944e-13
Bra003815	Bra003815	A07:18469430-18473286	2688	1.01857	0.951521	1.3531	0.316277	1.97089	0.0239979	1.78418	0.0535447	2.62796	0.00125961	2.03262	0.0168821	1.35815	0.303539	1.54151	0.142372	-1.14725	0.644574	-1.01078	0.970975
Bra003823	Bra003823	A07:18501282-18501992	633	2.19486	0.00915321	1.79073	0.0541066	-1.09189	0.771518	-4.4241	1.34183e-06	-1.12432	0.697485	-5.2483	5.88141e-08	2.13155	0.0123718	1.50952	0.185268	-5.97694	6.32441e-09	-8.4399	2.97987e-12
Bra003828	Bra003828	A07:18524744-18527925	1278	-1.4333	0.157046	1.16632	0.553024	9.4042	4.87195e-19	1.72017	0.0352191	8.50702	2.5382e-17	1.79877	0.0222833	-1.58447	0.0654697	1.21961	0.436423	-13.4788	6.8415e-25	-6.97507	1.44981e-14
Bra003830	Bra003830	A07:18531404-18532766	1020	2.00042	0.0240085	1.47161	0.210618	-1.7926	0.0588721	-2.84485	0.000796371	-1.39853	0.275005	-4.1522	5.02327e-06	2.56408	0.00231166	1.00826	0.979157	-3.00471	0.000428328	-7.64117	6.82375e-11
Bra003833	Bra003833	A07:18546330-18549278	1896	2.36152	0.00504715	1.26646	0.446664	2.86525	0.00060054	-4.59855	3.20731e-06	1.8105	0.0511314	-12.7769	1.01946e-12	1.4922	0.188945	-2.19387	0.0349061	-17.877	6.87349e-19	-58.5237	2.02446e-30
Bra003834	Bra003834	A07:18550046-18553147	1521	1.19937	0.387619	1.06058	0.782282	2.76102	1.18024e-06	1.31895	0.19074	2.56858	6.02238e-06	1.97834	0.00118977	1.11578	0.596686	1.5908	0.026501	-2.47791	1.39079e-05	-1.73799	0.00770723
Bra003835	Bra003835	A07:18554254-18555231	702	1.4078	0.0628001	1.23596	0.249083	1.04867	0.796135	-3.1774	3.40776e-10	1.03287	0.860354	-2.96527	3.50504e-09	1.38659	0.075604	1.32438	0.127524	-2.79353	2.45238e-08	-2.92475	5.55081e-09
Bra003840	Bra003840	A07:18579179-18583867	1521	4.70216	0.000888553	2.61196	0.0393313	-1.05959	0.901151	-3.04127	0.0171197	-1.11348	0.817441	-3.12594	0.0144535	4.47457	0.0012992	2.54122	0.0456397	-4.13176	0.0023599	-7.2752	2.05442e-05
Bra003841	Bra003841	A07:18589652-18592140	774	1.26913	0.0283758	1.10912	0.348653	-1.23955	0.0555574	-1.36476	0.00549577	-1.14258	0.225498	-1.80929	1.87183e-07	1.37684	0.00479425	-1.19528	0.121603	-1.29899	0.0220407	-2.13776	3.07154e-11
Bra003842	Bra003842	A07:18596105-18597031	927	-1.23871	0.41643	1.08498	0.756784	-1.26422	0.37377	1.55402	0.094033	-1.14845	0.599701	1.80133	0.0253764	-1.12528	0.654667	1.25765	0.383699	2.01876	0.0076807	2.85696	6.7955e-05
Bra003843	Bra003843	A07:18599739-18602314	1149	1.10073	0.670653	1.54075	0.0605892	1.81862	0.00795693	3.20631	3.27945e-07	1.67366	0.0222562	2.0638	0.00138342	1.013	0.954231	-1.00834	0.970472	-1.19237	0.433333	-1.21793	0.38032
Bra003849	Bra003849	A07:18629560-18637652	1968	-1.03782	0.847815	-1.01311	0.946271	-1.09995	0.630351	1.38994	0.084055	-1.37113	0.118415	1.74195	0.00361497	-1.29369	0.212385	1.23703	0.257746	1.57516	0.0205108	2.52078	3.29191e-06
Bra003850	Bra003850	A07:18639430-18640038	609	-1.61429	0.184524	-2.19696	0.0294277	1.33479	0.4235	1.85314	0.0873949	-1.29937	0.468512	1.37586	0.377643	-2.79979	0.00436354	-2.95908	0.00266444	-1.23761	0.554609	-1.30802	0.457622
Bra003855	Bra003855	A07:18659454-18659941	192	1.15928	0.32922	-1.14623	0.373092	1.34167	0.0541877	-1.66592	0.00102096	-1.09381	0.559704	-1.39569	0.0340712	-1.2659	0.127939	1.04134	0.799426	-2.20538	4.06193e-07	-1.67298	0.00114325
Bra003858	Bra003858	A07:18681011-18684185	2649	-1.2554	0.20217	-1.43096	0.0497223	9.16768	1.62358e-36	-1.02868	0.875697	13.8556	3.35997e-50	1.28253	0.17543	1.20388	0.285218	-1.08463	0.654988	-15.2687	2.36662e-53	-19.9372	2.89881e-63
Bra003859	Bra003859	A07:18688967-18690049	612	-1.19329	0.265186	1.10662	0.521568	3.11576	6.48196e-13	1.16125	0.344091	2.54348	3.80506e-09	1.25483	0.150726	-1.46178	0.0161953	1.1958	0.25751	-1.94575	2.47482e-05	-1.11314	0.497448
Bra003862	Bra003862	A07:18701696-18704655	1785	1.72523	0.134764	1.04301	0.908311	1.00712	0.984529	-6.71125	3.61771e-07	-1.30171	0.4699	-8.71195	1.08616e-08	1.31598	0.453294	-1.24458	0.571727	-7.56936	6.59428e-08	-12.3975	2.94897e-11
Bra003864	Bra003864	A07:18718088-18719749	1293	-1.40772	0.00656793	-1.19786	0.152207	4.38524	4.82167e-32	-1.00132	0.99163	4.57414	1.07358e-33	1.13979	0.299764	-1.34958	0.0167412	-1.04956	0.701195	-6.40828	1.77615e-49	-4.98366	2.34364e-37
Bra003865	Bra003865	A07:18722956-18725063	1143	1.04716	0.648095	1.03384	0.743647	2.2464	6.16835e-16	1.09869	0.353279	2.21883	1.75866e-15	1.07952	0.452387	1.03431	0.733971	1.01579	0.87729	-2.25004	6.00463e-16	-2.29107	1.59426e-16
Bra003866	Bra003866	A07:18726114-18727657	1263	1.02801	0.794194	1.03213	0.766818	2.20657	5.44411e-14	1.48587	0.000182931	2.19923	7.30296e-14	1.33104	0.00712413	1.02459	0.816445	-1.08157	0.45713	-1.71336	2.85523e-07	-1.89869	1.09887e-09
Bra003867	Bra003867	A07:18731370-18738282	3990	-1.11434	0.510973	1.05114	0.761638	2.83423	2.03635e-10	-1.0986	0.567644	3.74593	8.18133e-16	1.21539	0.235097	1.18606	0.295653	1.40351	0.0392108	-2.95202	4.06382e-11	-2.49466	2.29537e-08
Bra003868	Bra003868	A07:18739391-18740404	1014	1.20375	0.2721	-1.10771	0.59342	-3.55075	1.27066e-07	1.14976	0.448435	-3.23781	7.47484e-08	1.22031	0.300907	1.32009	0.316063	-1.04367	0.817273	2.88795	1.34769e-05	2.09615	0.00111719
Bra003869	Bra003869	A07:18743786-18745402	1617	-1.14604	0.397583	1.45422	0.0203849	3.05161	2.96893e-12	-1.69367	0.00129018	1.57711	0.00475263	-1.86165	0.000132152	-2.21751	6.54012e-07	1.323	0.0894783	-6.94179	6.95612e-33	-2.36616	1.20763e-07
Bra003871	Bra003871	A07:18762619-18765470	1779	-1.01301	0.901206	-1.04486	0.675398	1.28493	0.0167936	-1.08932	0.413564	1.15118	0.185363	-1.70593	1.55822e-06	-1.1307	0.251136	-1.63631	9.2077e-06	-1.4014	0.00141977	-2.02806	2.9855e-10
Bra003881	Bra003881	A07:18815729-18816085	357	-1.19241	0.462423	-1.00815	0.972955	-3.84646	2.19335e-08	1.34617	0.214145	-2.7167	3.24443e-05	-1.06873	0.781297	1.18739	0.477418	-1.45042	0.120284	5.7919	2.90983e-13	3.36304	4.56133e-07
Bra003883	Bra003883	A07:18820948-18821679	732	-1.92738	0.035322	-1.34359	0.342339	-1.05439	0.865012	3.20983	0.000174134	1.29159	0.412768	3.1358	0.000236496	-1.41528	0.26591	-1.37531	0.304738	5.30833	8.12205e-08	5.4626	5.02489e-08
Bra003888	Bra003888	A07:18854429-18856287	1119	1.23469	0.327925	1.07263	0.745671	1.00659	0.976081	-2.32461	0.00015148	-1.17976	0.448078	-3.04341	9.68723e-07	1.03971	0.860373	-1.22057	0.393178	-2.24714	0.000329402	-2.85169	4.95252e-06
Bra003889	Bra003889	A07:18856420-18859458	2901	1.20641	0.261065	1.01034	0.950879	1.26767	0.156511	-1.75903	0.000757432	1.184	0.31207	-2.41771	1.70912e-07	1.12678	0.476099	-1.36039	0.0695748	-1.93282	8.86613e-05	-2.96276	1.30238e-10
Bra003890	Bra003890	A07:18869807-18870820	288	1.04064	0.750905	-1.0214	0.865702	1.05724	0.66111	-1.58944	0.00025576	1.15937	0.242209	-1.88611	8.53143e-07	1.14116	0.301918	-1.21205	0.140132	-1.50587	0.00145288	-2.08284	1.53962e-08
Bra003893	Bra003893	A07:18880527-18882596	1650	-2.24103	0.0517903	-1.87668	0.126534	-1.30821	0.515375	1.6582	0.212018	-1.95297	0.130366	1.3506	0.468803	-3.34554	0.00614142	-2.3041	0.0408464	2.35478	0.037174	3.41913	0.00500972
Bra003895	Bra003895	A07:18887760-18888730	807	1.08674	0.805826	-1.95756	0.0550646	11.9102	1.7543e-17	1.01639	0.958151	8.62993	3.08332e-13	2.75584	0.00315934	-1.26995	0.319588	1.38509	0.281065	-8.13717	2.74563e-14	-4.62604	1.46424e-08
Bra003900	Bra003900	A07:18910939-18912144	750	1.67089	0.0682978	1.36268	0.272597	-1.32744	0.314944	-2.52802	0.00104021	-1.31724	0.327912	-3.82298	2.15579e-06	1.68384	0.0645515	-1.10976	0.713614	-4.2238	3.48512e-07	-7.89283	2.82597e-13
Bra003902	Bra003902	A07:18918203-18918808	606	-1.67743	0.112552	2.16261	0.0203274	-2.59023	0.00438327	3.02293	0.000821892	-2.47402	0.00853556	1.38223	0.32013	-1.60218	0.180611	-1.01128	0.972377	2.62636	0.00386132	4.16098	3.09519e-05
Bra003906	Bra003906	A07:18941046-18943215	1545	1.11422	0.511427	-1.01185	0.943023	2.004	2.43846e-05	-1.21887	0.22971	2.68757	1.93998e-09	1.92586	6.94751e-05	1.49429	0.0147345	2.31989	3.2614e-07	-3.53977	1.6854e-14	-2.28004	5.60376e-07
Bra003908	Bra003908	A07:18974036-18974338	303	-1.18299	0.22095	1.22339	0.140174	1.69223	9.72047e-05	1.95161	6.03931e-07	1.93999	1.32252e-06	2.42079	2.09457e-11	-1.03191	0.815611	1.5175	0.00124523	1.03213	0.811314	1.61624	0.000259986
Bra003910	Bra003910	A07:18978345-18980153	1137	-2.12295	0.00381923	-2.0279	0.00574013	1.08253	0.757217	-1.2137	0.443846	-1.1567	0.592181	2.01405	0.00632677	-2.65828	0.000267077	1.20541	0.461001	1.07842	0.768186	3.45563	3.02968e-06
Bra003911	Bra003911	A07:18983679-18986699	1716	1.22561	0.324517	-1.77951	0.00652296	-1.30229	0.217907	-1.69572	0.0121659	-1.26007	0.272078	-1.73897	0.0147962	1.26667	0.278672	-1.8249	0.00773661	-1.15661	0.504799	-2.67355	1.34396e-05
Bra003912	Bra003912	A07:18990502-18997129	2091	1.00848	0.953326	-1.01661	0.909319	2.5347	9.86736e-11	1.15704	0.3123	2.41839	8.42312e-10	1.69669	0.000246967	-1.03928	0.788151	1.44245	0.010935	-2.40513	1.03649e-09	-1.60438	0.000991835
Bra003914	Bra003914	A07:19001316-19002371	594	-1.26292	0.238005	-1.07695	0.705311	-1.54052	0.0337496	1.12803	0.536046	-1.65792	0.0157961	1.19798	0.357177	-1.35916	0.153251	-1.01407	0.942835	1.90675	0.00146115	2.55563	6.03561e-06
Bra003916	Bra003916	A07:19019297-19022414	1989	-1.02082	0.897216	-1.14949	0.382526	-2.54134	5.45576e-09	1.45234	0.0192656	-2.5576	4.29834e-09	-1.41279	0.030445	-1.02735	0.866373	-2.35859	7.58561e-08	3.50782	4.16952e-15	1.52793	0.00808121
Bra003923	Bra003923	A07:19055377-19055929	471	-2.11157	0.0779144	-1.45803	0.375473	2.02102	0.0959243	5.25242	8.85025e-05	1.86336	0.142748	5.10264	0.000122465	-2.29024	0.0502624	-1.50083	0.335899	1.38334	0.441984	2.11095	0.0774472
Bra003930	Bra003930	A07:19094142-19095026	540	-1.41315	0.110852	-1.44808	0.0825954	-1.54836	0.0509996	-1.06702	0.757537	-2.4289	0.000351299	1.52119	0.0498357	-2.2168	0.0017635	1.12089	0.588104	1.8439	0.00612288	4.5817	4.18647e-10
Bra003936	Bra003936	A07:19114985-19115482	498	1.24733	0.49125	2.05409	0.0253811	-4.23655	3.45657e-05	-3.00701	0.00111203	-2.39281	0.00828677	-5.22835	7.52135e-07	2.20845	0.0265919	1.18138	0.633369	1.09611	0.799843	-1.70546	0.12139
Bra003938	Bra003938	A07:19133678-19136168	1641	1.04981	0.85413	1.37855	0.224753	-4.69809	5.15669e-09	-1.77077	0.030778	-4.4127	2.05924e-08	-3.92452	2.39969e-07	1.11771	0.674778	-1.60769	0.0729695	1.71843	0.0410131	-1.04567	0.866186
Bra003942	Bra003942	A07:19162287-19162788	429	-1.40853	0.342699	-1.11626	0.761746	-4.67917	2.34395e-05	2.60288	0.00814278	-2.48229	0.0124563	2.53462	0.010189	1.33828	0.42802	-1.14632	0.705027	5.33797	4.41351e-06	3.47953	0.000605174
Bra003944	Bra003944	A07:19176882-19178530	1299	-1.19007	0.294621	-1.4577	0.0217672	23.7161	6.24032e-87	-1.93927	6.31849e-05	20.3868	2.34628e-77	1.54488	0.00820067	-1.38442	0.0370142	2.05525	1.39652e-05	-32.8688	1.26078e-102	-11.5518	4.44338e-53
Bra003946	Bra003946	A07:19193335-19197119	1467	1.66823	0.115935	-1.662	0.118713	-1.02854	0.931965	-4.1393	1.80429e-05	-1.05962	0.85881	-3.91342	6.35502e-05	1.6193	0.143596	-1.57131	0.192284	-2.30637	0.0127431	-5.86838	2.08488e-07
Bra003947	Bra003947	A07:19197854-19198989	663	1.73111	0.00895366	1.15261	0.501019	1.73298	0.00922098	-1.6662	0.0170813	1.22381	0.333574	1.26197	0.268294	1.22249	0.338997	2.42358	3.28876e-05	-2.69572	3.52481e-06	-1.35976	0.142311
Bra003949	Bra003949	A07:19205288-19206922	918	-1.48546	0.0550148	-1.1918	0.393505	-1.15789	0.477893	1.18721	0.402597	-1.15775	0.482693	1.89517	0.0018384	-1.48528	0.058356	1.33943	0.153209	1.47557	0.0593523	2.93553	2.04572e-07
Bra003950	Bra003950	A07:19209170-19213250	2100	1.81941	0.00593634	1.53307	0.0498358	1.07635	0.735368	-1.41527	0.111226	1.04404	0.842922	-1.84389	0.00499669	1.76481	0.00905739	1.1767	0.455822	-3.04973	3.1292e-07	-4.57397	2.98339e-12
Bra003957	Bra003957	A07:19234601-19236836	1467	1.87071	0.053358	-1.01314	0.968409	-1.09874	0.776882	-5.18947	4.77489e-06	-1.29122	0.431261	-6.72102	5.08407e-07	1.59186	0.162483	-1.31215	0.503286	-5.1297	6.99515e-06	-10.7147	3.64473e-10
Bra003959	Bra003959	A07:19246878-19248992	1122	2.19871	0.012608	2.9173	0.000696885	-1.76741	0.0729747	-4.12358	8.74289e-06	-1.33356	0.362009	-4.20043	5.68001e-06	2.91401	0.000758366	2.86392	0.000977563	-2.25405	0.0111026	-2.29347	0.0087665
Bra003962	Bra003962	A07:19270144-19271908	1503	1.14302	0.18357	1.12077	0.257805	-1.04645	0.653092	-1.96079	3.3519e-11	-1.05461	0.597935	-2.1357	8.63763e-14	1.13417	0.21393	1.02899	0.780425	-2.10904	2.41421e-13	-2.32463	1.26246e-16
Bra003963	Bra003963	A07:19272879-19273511	633	-1.19872	0.132285	-1.01731	0.886425	-1.21163	0.113966	1.18908	0.148046	-1.22077	0.10342	1.5611	0.000198522	-1.20776	0.126395	1.29052	0.0325072	1.47366	0.00138369	2.29692	7.9302e-12
Bra003969	Bra003969	A07:19311510-19312323	723	1.20858	0.118876	1.25058	0.0702375	12.0637	4.7209e-97	-1.52386	0.000843291	9.12714	4.00123e-77	1.10481	0.416988	-1.09362	0.442533	2.10545	2.97332e-09	-24.4351	4.19812e-150	-10.6121	1.13866e-86
Bra003970	Bra003970	A07:19318276-19319095	705	-1.26605	0.318029	1.1679	0.511465	49.34	8.94134e-62	2.74537	1.84143e-05	43.8222	5.31479e-58	6.94127	1.86683e-16	-1.42547	0.130232	2.95287	3.99195e-06	-22.8681	1.39148e-40	-5.43287	5.19258e-13
Bra003973	Bra003973	A07:19331330-19333198	1869	1.06979	0.697519	1.06975	0.700511	-1.53014	0.0165898	-3.08346	7.05905e-10	-1.13418	0.47284	-3.62354	3.98223e-12	1.44328	0.04074	-1.09853	0.625503	-2.52557	6.04779e-07	-4.00427	9.92715e-14
Bra003975	Bra003975	A07:19347011-19348127	858	1.15383	0.328368	1.57354	0.00200176	15.5569	6.94935e-79	-2.75412	8.41104e-12	10.5274	1.61867e-58	1.09183	0.548563	-1.28074	0.0890431	4.73169	8.71791e-26	-62.0857	3.14968e-172	-10.2451	3.42013e-57
Bra003978	Bra003978	A07:19358376-19359104	729	-1.41788	0.172559	-1.06261	0.809794	-2.17705	0.00345798	-1.24282	0.38984	-1.46917	0.150439	-2.90611	5.37531e-05	1.0451	0.873577	-2.48471	0.000583251	2.09627	0.00549798	-1.23875	0.436773
Bra003979	Bra003979	A07:19359591-19366603	1035	-1.58982	0.118344	1.04641	0.876333	-1.48835	0.185294	-1.0837	0.782933	-1.10338	0.747697	-3.85381	1.06298e-05	-1.1786	0.594961	-3.39844	6.61259e-05	1.66487	0.0892352	-1.73194	0.0817577
Bra003980	Bra003980	A07:19375016-19376308	759	-1.51575	0.0486195	1.11106	0.603062	-2.46859	6.23009e-05	-1.17537	0.427462	-1.87557	0.00681267	-1.81832	0.00387185	-1.15163	0.565895	-1.39238	0.111635	2.99859	1.04799e-06	2.48013	8.18475e-05
Bra003981	Bra003981	A07:19396004-19396549	546	-1.50455	0.168101	-1.04459	0.882843	-1.60514	0.110917	1.50736	0.165378	1.51137	0.163852	1.54418	0.142035	1.61241	0.107887	-1.01968	0.94744	2.6618	0.0009669	1.61896	0.103801
Bra003984	Bra003984	A07:19404162-19405084	555	-1.03527	0.782712	-1.26767	0.0597094	2.51648	1.9242e-13	1.65213	6.42065e-05	1.91383	2.38221e-07	2.66724	6.10296e-15	-1.36127	0.0139396	1.27354	0.0538241	-1.75265	7.6426e-06	-1.01096	0.930726
Bra003986	Bra003986	A07:19409073-19409810	738	1.16494	0.562697	-1.1382	0.631308	-2.51961	0.00141549	-2.55347	0.000919831	-3.71817	9.08745e-06	-5.07616	4.55593e-07	-1.26676	0.458727	-2.26268	0.0142426	-1.14604	0.655175	-2.04706	0.0383549
Bra003988	Bra003988	A07:19421739-19424103	1443	1.13157	0.555112	-1.01177	0.95623	2.19473	0.000130608	-1.45567	0.0868094	-1.53201	0.0590824	-1.94145	0.00439172	-2.9714	9.65235e-07	-1.34942	0.20877	-3.22581	4.50843e-08	-1.46496	0.120321
Bra003994	Bra003994	A07:19448345-19450058	1161	2.00713	0.0143734	1.62581	0.0961451	-1.88033	0.0283511	2.15622	0.00828466	-1.43822	0.201941	1.30774	0.353938	2.62412	0.000814869	-1.01415	0.961138	1.001	0.997231	-2.65858	0.000662311
Bra003998	Bra003998	A07:19469953-19470838	720	-1.03761	0.912192	1.27062	0.474395	-1.67759	0.122419	1.36308	0.354888	2.11076	0.0256665	1.82452	0.0724687	3.41263	0.000247237	1.70077	0.112652	2.45181	0.00741006	1.22192	0.549386
Bra003999	Bra003999	A07:19480142-19483570	2946	1.94613	0.0471418	1.05242	0.879777	-2.03989	0.0351593	-1.99634	0.041856	-1.26198	0.487909	-2.71281	0.0034928	3.14577	0.000708513	-1.29121	0.456994	-1.70967	0.11609	-6.94443	1.29519e-08
Bra004001	Bra004001	A07:19504043-19505998	966	1.28407	0.43128	1.60701	0.136215	1.18565	0.597869	-2.24494	0.0162687	-1.05953	0.856903	-2.14131	0.0189973	1.02215	0.946381	1.68479	0.127718	-2.90001	0.00166288	-1.75942	0.0867325
Bra004002	Bra004002	A07:19513018-19514875	870	-1.17436	0.631825	-1.12377	0.725528	-2.11362	0.0355363	-1.08037	0.815496	-1.19526	0.607361	-1.92412	0.0584089	1.50579	0.264763	-2.00142	0.044154	2.27535	0.0208815	-1.3245	0.430181
Bra004003	Bra004003	A07:19520779-19522013	657	1.4596	0.0115796	-1.06603	0.66961	1.05252	0.73541	-1.80515	9.23473e-05	-1.17313	0.288218	-2.06418	2.05382e-06	1.1821	0.271169	-1.21901	0.197931	-1.50443	0.00743458	-2.16787	4.46628e-07
Bra004010	Bra004010	A07:19558058-19562567	2709	-1.10319	0.563292	-1.39313	0.0457959	-1.43166	0.0483777	-1.37992	0.0510637	-1.59316	0.0135073	1.407	0.0410936	-1.22764	0.303427	1.39365	0.0458512	1.44631	0.0429774	2.47449	9.30007e-07
Bra004015	Bra004015	A07:19597376-19598960	1062	1.09945	0.82444	-1.33913	0.503037	-1.32053	0.523781	-4.65699	0.000973917	1.27171	0.574667	-2.22649	0.0814529	1.84634	0.160587	1.56194	0.361203	-4.29539	0.00203689	-5.07751	0.00034675
Bra004020	Bra004020	A07:19639891-19644348	3597	-1.12454	0.634052	-1.09312	0.71939	-1.17583	0.522384	1.14933	0.569147	-1.16823	0.54545	-1.80817	0.0236694	-1.11728	0.673926	-2.2717	0.0015112	1.3079	0.288256	-1.55459	0.101215
Bra004022	Bra004022	A07:19645728-19647412	1170	1.04958	0.677544	-1.21527	0.100449	4.35949	1.71454e-37	1.09119	0.458347	3.49285	2.06875e-27	1.6805	1.12852e-05	-1.18916	0.128525	1.26726	0.0433044	-5.42607	2.02286e-48	-3.60064	1.4614e-28
Bra004024	Bra004024	A07:19653049-19653990	480	1.64891	0.0403816	1.61165	0.0508741	-1.17244	0.515017	-2.03805	0.0036895	-1.11093	0.666374	-3.08127	4.41212e-06	1.74022	0.0233889	1.066	0.794937	-3.08238	4.42014e-06	-5.0319	4.29912e-11
Bra004027	Bra004027	A07:19663099-19663656	483	1.56223	0.0640089	1.42208	0.143482	-1.1409	0.585496	-1.76296	0.018784	-1.06344	0.79849	-2.31021	0.00051785	1.67603	0.0326609	1.08521	0.735241	-1.21634	0.418414	-1.87855	0.00904226
Bra004028	Bra004028	A07:19663798-19664355	375	1.04924	0.86783	1.41181	0.233518	-3.00925	0.000214635	1.22809	0.478133	-2.25265	0.00577927	1.73098	0.056591	1.40165	0.26499	1.98994	0.0168768	2.94662	0.00028541	4.18336	1.05693e-06
Bra004030	Bra004030	A07:19670475-19674359	1791	-1.33341	0.214779	-1.24286	0.343646	-1.5202	0.0734921	1.12175	0.615959	-1.32126	0.237022	-1.82352	0.00948947	-1.15892	0.534836	-2.5423	5.38935e-05	3.05668	1.63063e-06	1.3934	0.159278
Bra004031	Bra004031	A07:19687442-19691217	2775	1.52484	0.0815765	-1.09802	0.698277	-1.20528	0.447289	-6.93891	1.23185e-14	-1.32293	0.249939	-5.65621	6.09694e-12	1.38923	0.182646	1.11727	0.671531	-3.40977	1.47472e-06	-4.23977	1.2294e-08
Bra004032	Bra004032	A07:19695912-19697045	618	1.17473	0.320239	1.01367	0.933177	-1.74116	0.000906774	1.09933	0.557694	-1.60376	0.00422258	-1.18485	0.297326	1.27537	0.152787	-1.28498	0.122574	2.19405	2.44089e-06	1.33879	0.0786023
Bra004033	Bra004033	A07:19701034-19701987	954	1.02036	0.886222	1.18638	0.230725	-4.48966	2.3043e-21	1.22665	0.150983	-3.30691	4.22162e-15	-1.08266	0.578027	1.3853	0.0532291	-1.11941	0.428379	4.14302	3.24383e-19	2.67168	1.51275e-10
Bra004035	Bra004035	A07:19718678-19721588	1425	1.77576	0.0456992	1.79144	0.0425047	-4.72329	6.94082e-08	1.09622	0.749257	-2.25021	0.00478068	-1.65605	0.0792437	3.7274	4.89909e-06	-1.01338	0.963133	4.33048	3.56369e-07	1.14646	0.634494
Bra004036	Bra004036	A07:19728138-19729011	531	1.00762	0.959368	-1.06167	0.687635	-3.6574	3.42543e-17	1.38235	0.0291888	-2.56069	6.08573e-10	1.03258	0.829629	1.43917	0.0201121	-1.42129	0.0180047	5.99327	1.86243e-31	2.92999	1.46975e-12
Bra004040	Bra004040	A07:19751552-19752352	801	-1.35766	0.494482	1.01547	0.970902	15.9756	9.54274e-12	1.63639	0.230809	13.6902	6.87611e-10	4.55287	0.000172438	-1.5843	0.22696	2.82529	0.00827731	-7.01888	6.06961e-07	-1.56808	0.24099
Bra004049	Bra004049	A07:19805750-19807584	840	1.04521	0.762434	1.24511	0.135239	-1.6433	0.000859986	1.61561	0.00103718	-1.42733	0.0163686	1.38077	0.0271287	1.20336	0.220079	1.06413	0.669239	2.23111	6.74566e-08	1.97297	4.28739e-06
Bra004053	Bra004053	A07:19833883-19836559	1857	1.20184	0.380613	1.02746	0.897255	3.59205	9.85009e-10	-1.92154	0.0019266	2.13326	0.000295021	-2.72377	2.21458e-06	-1.40105	0.106376	-1.37961	0.130012	-6.3743	1.17337e-18	-6.27676	3.5633e-18
Bra004055	Bra004055	A07:19842612-19844780	1161	1.86594	0.022214	1.68759	0.05508	-1.03225	0.907388	-4.23704	1.22098e-07	1.01793	0.948056	-4.00151	3.73569e-07	1.96064	0.0135871	1.78692	0.0334643	-6.06532	3.98492e-11	-6.65498	3.74882e-12
Bra004057	Bra004057	A07:19853332-19857012	2676	6.3067	0.0610846	5.19256	0.0939461	-1.28333	0.79986	-6.42813	0.0591968	1.06	0.952731	-4.72424	0.11438	8.57924	0.0288912	7.06536	0.0474183	-6.27311	0.0626744	-7.61723	0.0389635
Bra004059	Bra004059	A07:19878748-19883811	2601	2.01198	0.0147743	-1.25986	0.423379	-1.04054	0.891312	-4.14653	1.67483e-06	-1.26914	0.405851	-8.47461	3.01728e-11	1.64957	0.0851948	-2.57489	0.00406048	-3.28372	7.30061e-05	-13.9475	2.21139e-16
Bra004062	Bra004062	A07:19896484-19896684	201	-1.08853	0.780219	1.68559	0.0858447	49.727	1.41769e-38	2.59383	0.00166098	36.9251	4.98759e-33	6.0382	2.23087e-09	-1.46592	0.199591	3.92389	5.11078e-06	-24.2243	1.86597e-26	-4.21138	1.4606e-06
Bra004063	Bra004063	A07:19899769-19900816	357	1.21115	0.551578	1.46547	0.235272	1.25067	0.487674	-2.08333	0.0236155	1.45179	0.246382	-1.81927	0.0636907	1.40592	0.290251	1.67817	0.11118	-2.96242	0.000815115	-2.48181	0.00485536
Bra004064	Bra004064	A07:19903417-19905679	1890	-1.17414	0.51091	-1.01971	0.936297	-4.23027	3.95945e-09	1.30844	0.270883	-4.17802	5.49175e-09	-1.16314	0.536157	-1.15964	0.547184	-1.5519	0.0719489	4.85559	1.12744e-10	3.62828	1.47968e-07
Bra004065	Bra004065	A07:19915390-19916403	1014	-1.03571	0.890222	1.17013	0.537001	3.51379	7.36994e-07	1.0371	0.886192	2.59324	0.000175635	1.83646	0.0167611	-1.40336	0.181473	2.07202	0.00415228	-4.47873	3.57308e-09	-1.54025	0.0887274
Bra004067	Bra004067	A07:19926586-19929659	1344	-1.41226	0.0733239	-1.40226	0.0832726	2.08951	0.000116824	5.89309	1.93234e-20	2.06251	0.000174748	15.3819	1.04357e-45	-1.43075	0.0612973	1.86139	0.00099744	1.90314	0.000703896	5.06842	1.4604e-17
Bra004069	Bra004069	A07:19938403-19940532	2130	-1.14284	0.408674	-1.23905	0.183233	-1.02495	0.879	2.26177	3.72903e-07	1.43949	0.0243477	2.0124	1.38302e-05	1.291	0.115095	-1.39259	0.0389915	3.61021	1.78231e-15	2.0081	1.51817e-05
Bra004074	Bra004074	A07:19962147-19964267	1560	-1.32022	0.45337	1.15365	0.694494	-2.24759	0.0393011	-1.51518	0.26138	-2.3311	0.0383765	-2.21027	0.0350606	-1.36927	0.463974	-1.26447	0.53922	1.62833	0.220045	1.76328	0.171678
Bra004075	Bra004075	A07:19968935-19969540	606	1.75207	0.0378397	1.26242	0.3882	-1.52357	0.119084	-2.23439	0.00291761	-1.33719	0.281966	-3.66546	1.52484e-06	1.99628	0.0105017	-1.29946	0.332361	-1.31704	0.308097	-3.41653	5.43298e-06
Bra004076	Bra004076	A07:19978646-19980502	1530	-1.30008	0.236129	1.12524	0.584823	-1.62509	0.0360346	-1.32461	0.199447	-1.62848	0.0427602	-3.11761	1.13895e-06	-1.30279	0.290051	-2.09164	0.00181121	1.38805	0.160432	-1.15666	0.564755
Bra004077	Bra004077	A07:19981123-19982159	684	1.58033	0.0058349	1.44645	0.0262633	1.02061	0.902304	-1.71437	0.00119158	1.01875	0.910891	-2.09152	9.06464e-06	1.57746	0.00608284	1.18562	0.306439	-2.11843	6.42978e-06	-2.81856	4.58622e-10
Bra004079	Bra004079	A07:19987129-19989799	1947	1.15952	0.399168	-1.14528	0.441625	-2.03513	0.00016553	-1.18655	0.331383	-1.54564	0.0165482	1.08067	0.661949	1.52673	0.029498	1.11962	0.523852	1.93542	0.00048536	1.41933	0.0552734
Bra004081	Bra004081	A07:19997028-20001702	2757	1.15374	0.308664	1.04314	0.764271	-1.4622	0.00734732	-1.09632	0.514025	-1.87164	9.89427e-06	-2.03432	5.83782e-07	-1.10945	0.467882	-1.77885	5.11663e-05	1.20601	0.187077	-1.32948	0.0468818
Bra004082	Bra004082	A07:20008565-20012381	1995	-1.13576	0.586747	-1.08456	0.730238	-1.40088	0.157973	-1.14933	0.554339	-1.60203	0.0518667	-2.38567	0.000403167	-1.29884	0.289393	-2.25124	0.000957963	1.09876	0.695114	-1.57748	0.07054
Bra004092	Bra004092	A07:20070578-20071847	1104	-1.02809	0.927126	-1.31074	0.371978	-1.08882	0.779204	1.48524	0.190895	1.74775	0.0652523	2.78545	0.000712863	1.85097	0.0424471	1.43081	0.235569	1.77196	0.0591764	1.36973	0.297955
Bra004095	Bra004095	A07:20095548-20099022	1287	-1.70843	0.033603	-1.71009	0.0324879	1.1154	0.659619	-1.388	0.184565	-1.39236	0.228231	-1.9577	0.0144664	-2.65327	0.000316588	-2.41199	0.00116954	-1.44111	0.145818	-1.31006	0.351022
Bra004101	Bra004101	A07:20132718-20136265	2232	1.07604	0.772127	1.22294	0.42668	-1.08209	0.755495	-1.4814	0.12107	1.00941	0.970491	1.63315	0.0525088	1.17532	0.523983	2.95874	1.84478e-05	-1.64524	0.0496856	1.5301	0.0928705
Bra004107	Bra004107	A07:20154375-20155136	762	1.15997	0.480242	-1.0034	0.987186	1.74935	0.00779157	-1.90361	0.00244869	1.32181	0.184497	1.11673	0.601007	-1.14094	0.530487	2.11862	0.000411668	-3.90547	1.31826e-10	-1.61569	0.022782
Bra004109	Bra004109	A07:20172546-20177374	1671	3.81912	0.0016189	1.74707	0.192411	-1.34464	0.487294	-8.61253	1.39774e-06	-1.52528	0.320334	-5.4427	9.49459e-05	3.36681	0.00438326	2.76457	0.0244735	-21.8002	4.49765e-12	-26.5493	3.69091e-14
Bra004112	Bra004112	A07:20183592-20184169	351	1.59295	0.0573948	1.51169	0.0925615	-1.10686	0.681371	-3.38615	1.29808e-06	-1.37759	0.192371	-5.86323	3.27424e-12	1.2799	0.319684	-1.14543	0.601587	-3.39936	1.35307e-06	-4.98357	2.98036e-10
Bra004116	Bra004116	A07:20202797-20206443	2406	-1.22048	0.365154	-1.0772	0.736233	-2.99292	3.61039e-06	1.56038	0.0411188	-1.48722	0.0828336	-1.20101	0.412582	1.64888	0.0411135	-2.0187	0.00145512	4.23116	9.06468e-10	1.27115	0.29817
Bra004120	Bra004120	A07:20227665-20233442	3366	-1.12567	0.41875	-1.07636	0.614921	-2.04774	1.15585e-06	1.23238	0.152753	-1.99321	2.95527e-06	1.13931	0.372698	-1.09569	0.538424	-1.16428	0.298037	2.89091	5.66109e-13	2.7206	1.14022e-11
Bra004121	Bra004121	A07:20236201-20242340	1605	1.94445	0.00964145	1.39516	0.197552	-1.39966	0.195648	-2.96997	3.62546e-05	-1.24099	0.400667	-4.48719	1.43053e-08	2.19305	0.00250813	-1.08292	0.767778	-2.78568	0.000110855	-6.61572	9.41695e-13
Bra004125	Bra004125	A07:20252812-20256644	2343	-1.07288	0.725787	-1.06461	0.754096	-2.22178	9.12677e-05	-1.4789	0.0507015	-2.15238	0.00017482	-4.59503	1.06732e-13	-1.03936	0.852517	-3.3078	5.90266e-09	1.98654	0.00077983	-1.60205	0.0240857
Bra004128	Bra004128	A07:20264981-20268431	3048	-1.72019	0.251853	1.40025	0.47548	1.11282	0.82054	2.19189	0.0947611	1.90979	0.173429	5.04726	0.000511931	-1.00234	0.996063	3.22435	0.011601	1.43099	0.445446	4.62479	0.0010492
Bra004129	Bra004129	A07:20270141-20273738	2097	-1.80771	0.339392	1.27132	0.699814	4.46708	0.0151903	2.41486	0.155434	5.99496	0.00379666	11.5479	7.5725e-05	-1.34699	0.628412	6.07949	0.00339877	-4.27931	0.0183722	1.91363	0.29141
Bra004130	Bra004130	A07:20276104-20279264	2055	1.11284	0.751575	1.15728	0.665382	2.00509	0.0393734	1.26782	0.482252	3.14438	0.000688946	3.1979	0.000572145	1.74515	0.0989422	2.91909	0.00150016	-1.58452	0.172774	1.05564	0.872477
Bra004136	Bra004136	A07:20315594-20318395	717	1.34714	0.262352	1.11636	0.677878	-1.08838	0.751175	-1.83617	0.0221947	-1.10112	0.717467	-2.16206	0.00374603	1.33155	0.284356	-1.05475	0.841577	1.03708	0.891639	-1.35424	0.255901
Bra004137	Bra004137	A07:20324783-20326508	1179	1.30349	0.359961	1.00354	0.99027	-1.0044	0.9879	-2.42446	0.00221882	-1.01315	0.964024	-2.26661	0.00470556	1.29224	0.376132	1.07342	0.806716	-1.04825	0.870765	-1.26193	0.421794
Bra004139	Bra004139	A07:20329110-20329675	414	-1.67597	0.0961964	-1.86316	0.0388281	1.31447	0.365328	-1.84679	0.0407713	-1.17772	0.626036	-1.05829	0.856388	-2.59454	0.00364863	-1.06767	0.833642	-1.66196	0.0973938	1.46219	0.253774
Bra004141	Bra004141	A07:20336418-20336831	414	1.38279	0.0759412	-1.01985	0.915186	-1.95777	0.00391663	-1.1169	0.550587	-1.68071	0.0106081	-1.12226	0.546413	1.61073	0.0558942	-1.02475	0.898574	2.06301	0.00188947	1.24985	0.291185
Bra004147	Bra004147	A07:20350402-20352313	1092	1.65732	0.0803376	1.15639	0.621469	-8.35348	1.2074e-09	-1.98842	0.0227334	-5.02876	1.50138e-07	-7.08108	5.07727e-09	2.75303	0.00549219	-3.07955	0.000988625	3.1604	0.00125726	-2.6826	0.00478928
Bra004148	Bra004148	A07:20353612-20354376	765	1.02049	0.933041	-1.06425	0.806255	1.00924	0.970408	1.27781	0.321983	1.87704	0.0084211	1.03929	0.880783	1.89795	0.00909622	-1.3085	0.283393	-1.06992	0.786537	-2.65711	7.49506e-05
Bra004149	Bra004149	A07:20363073-20365979	2832	1.01477	0.915568	1.00686	0.960536	-1.92724	2.26771e-06	-1.45807	0.00640312	-2.06718	1.67646e-07	-3.31654	5.81828e-18	-1.057	0.690598	-2.25911	4.44076e-09	1.54649	0.00168853	-1.38202	0.0202336
Bra004158	Bra004158	A07:20403596-20405557	867	-1.66952	0.0253989	-1.20159	0.422765	3.10476	7.61643e-07	1.10064	0.675494	3.30433	1.85518e-07	1.28075	0.280107	-1.56869	0.0493662	-1.03261	0.888576	-1.60789	0.0381307	-1.05842	0.80428
Bra004159	Bra004159	A07:20414062-20416313	1296	1.21688	0.336772	1.33365	0.159309	-1.73995	0.00679859	-1.17733	0.425117	-1.50275	0.0463919	-2.42193	1.57875e-05	1.40895	0.0940766	-1.54249	0.0344938	-1.21549	0.340703	-2.64162	2.13946e-06
Bra004165	Bra004165	A07:20449705-20450166	462	1.18616	0.540058	1.67996	0.0641666	2.01418	0.0119315	-1.63079	0.0831234	1.16198	0.590175	-1.57657	0.104473	-1.46136	0.173337	1.73773	0.0503609	-7.23452	1.85968e-12	-2.84885	0.000185868
Bra004166	Bra004166	A07:20451765-20452611	450	-1.38671	0.0633173	-1.21245	0.269354	-1.00239	0.989201	1.03449	0.84562	1.00185	0.991694	1.14989	0.423661	-1.38086	0.0693404	-1.09077	0.618173	1.94073	0.000159076	2.45685	3.49494e-07
Bra004167	Bra004167	A07:20455170-20457350	1491	-1.17773	0.575291	1.06935	0.814916	-1.55871	0.150506	-1.28535	0.387353	-1.69749	0.0988296	1.43057	0.205472	-1.28259	0.458731	1.96631	0.018404	1.33287	0.35699	3.36145	0.000105784
Bra004170	Bra004170	A07:20478340-20479722	672	-1.19314	0.383362	-1.30068	0.193876	3.79583	1.91954e-11	2.24713	4.56343e-05	2.43957	9.71415e-06	3.46835	5.05147e-10	-1.85646	0.00175725	1.18665	0.383153	-1.52054	0.0327808	1.4488	0.0607333
Bra004171	Bra004171	A07:20482860-20483534	675	-1.52162	0.267772	1.38513	0.404101	4.07469	0.000135678	1.34693	0.44504	3.66192	0.000556717	1.19441	0.64423	-1.69313	0.149444	1.22829	0.592505	-6.73048	3.48805e-07	-3.23636	0.00176186
Bra004173	Bra004173	A07:20487413-20489351	1080	1.11726	0.501301	1.01668	0.920546	1.24132	0.19684	-1.98599	7.94485e-05	-1.00039	0.998132	-1.63433	0.00456187	-1.11148	0.536168	1.23544	0.242378	-2.39254	7.25656e-07	-1.74235	0.00158342
Bra004188	Bra004188	A07:20593980-20596121	1392	-1.23585	0.256694	-1.02307	0.904814	1.8214	0.00110563	1.9242	0.000430569	1.99186	0.000220803	2.21604	2.01759e-05	-1.13008	0.505489	1.1257	0.514767	-1.31263	0.13593	-1.03183	0.864026
Bra004191	Bra004191	A07:20614548-20617082	2010	1.89032	0.00231948	1.59705	0.0262958	-1.42269	0.0999309	-1.22181	0.346534	-2.17762	0.000233303	-1.16592	0.46491	1.23499	0.329976	1.67361	0.0152156	-1.02918	0.89404	1.31673	0.196262
Bra004192	Bra004192	A07:20618348-20627341	5385	1.20656	0.207874	1.18107	0.266796	10.7986	5.07988e-58	-1.73784	0.000256009	8.73077	1.81526e-48	-2.70941	6.16693e-11	-1.0251	0.866261	-1.32005	0.0707931	-24.0343	4.78453e-100	-30.9497	4.36343e-114
Bra004193	Bra004193	A07:20630372-20633359	2070	-1.64015	0.132992	-1.14893	0.673969	19.5387	1.22056e-19	4.09705	1.77696e-05	21.4605	1.04322e-20	8.54388	6.8282e-11	-1.49328	0.22021	1.81506	0.0686811	-7.2772	1.32808e-09	-2.68492	0.00254124
Bra004199	Bra004199	A07:20655216-20657540	1884	-1.08362	0.781856	-1.01053	0.97145	19.9577	9.43668e-28	3.20129	3.39297e-05	14.3724	9.00792e-22	6.15917	7.98755e-11	-1.50473	0.118051	1.90391	0.0158992	-6.80427	4.63698e-13	-2.37507	0.00102704
Bra004209	Bra004209	A07:20710868-20711194	327	1.0549	0.76746	1.45928	0.0367035	-3.39735	1.86812e-11	-1.54558	0.0163247	-2.46548	6.66545e-07	-1.9877	0.000149657	1.45361	0.0408479	1.1347	0.486436	1.51521	0.0227982	1.18278	0.356205
Bra004216	Bra004216	A07:20754187-20756843	1485	1.59498	0.0917034	1.47837	0.159629	1.35546	0.274052	-1.3455	0.289002	-1.05443	0.848229	-2.0207	0.0119145	1.11597	0.693239	-1.01586	0.955436	-2.15625	0.00601841	-2.44448	0.00141462
Bra004217	Bra004217	A07:20757707-20762552	2994	-1.12987	0.61421	-1.27205	0.307636	-1.90225	0.0111398	-4.56301	7.20082e-10	-1.50458	0.105334	-4.92347	4.80533e-10	1.11897	0.668974	-1.37254	0.233431	-1.19896	0.487832	-1.8414	0.0222669
Bra004220	Bra004220	A07:20788139-20789436	1119	1.32135	0.321628	1.25491	0.422634	1.47189	0.169944	-1.19717	0.526614	1.59959	0.0941698	1.00029	0.999189	1.43598	0.198104	1.50277	0.151423	-2.5718	0.000855932	-2.4575	0.00141797
Bra004223	Bra004223	A07:20808272-20813595	2622	-1.22029	0.377527	-1.48519	0.0798736	1.07177	0.758984	1.82561	0.00715209	-1.08655	0.715579	2.73189	8.00148e-06	-1.42107	0.123456	1.00757	0.97304	1.88179	0.00494609	2.69438	1.17875e-05
Bra004227	Bra004227	A07:20826428-20828147	1122	-1.27721	0.359963	-1.68263	0.0511348	1.79244	0.0287803	1.65342	0.0589571	1.98475	0.0103282	2.27468	0.00206192	-1.15345	0.592742	-1.22307	0.449382	1.54779	0.10114	1.45969	0.156047
Bra004229	Bra004229	A07:20834273-20837022	2151	1.15484	0.328399	1.07029	0.647608	1.62325	0.00100961	-1.37296	0.0337702	1.62029	0.00103435	-1.50394	0.0064368	1.15273	0.334047	-1.02346	0.877529	-3.13064	1.64191e-14	-3.69343	1.76341e-18
Bra004232	Bra004232	A07:20845720-20846985	1035	-1.51128	0.106237	-1.28624	0.318607	-1.12082	0.656192	-1.04815	0.851526	-1.44603	0.165281	1.13737	0.611545	-1.94978	0.0121797	-1.07893	0.763318	1.38365	0.203956	2.50043	0.000497016
Bra004235	Bra004235	A07:20857637-20859751	1464	1.09972	0.488804	1.12149	0.415575	-2.44869	3.83544e-09	-1.09178	0.535795	-1.99392	2.48711e-06	-1.74963	0.000131412	1.35054	0.0609899	-1.42895	0.0153356	1.72815	0.000394287	-1.11672	0.472128
Bra004245	Bra004245	A07:20892622-20894496	1539	1.78966	0.0242652	1.2075	0.467654	-1.06477	0.819708	-2.22651	0.0039691	-1.63976	0.0621116	-1.57149	0.0898637	1.16211	0.593796	1.71079	0.058962	-1.7718	0.0483921	-1.20355	0.502163
Bra004246	Bra004246	A07:20905582-20907769	1446	-1.07107	0.846034	-1.03977	0.913426	1.30189	0.456461	-1.00821	0.981731	1.48719	0.264227	-1.40428	0.359598	1.06654	0.856488	-1.44824	0.31535	-1.48654	0.267368	-2.29611	0.0237647
Bra004247	Bra004247	A07:20908262-20910626	2112	1.30641	0.00847271	1.11331	0.290462	-1.01236	0.903692	-2.02932	3.23664e-12	-1.027	0.793014	-2.04415	1.94159e-12	1.28779	0.0127587	1.10523	0.324814	-2.16058	3.38021e-14	-2.51746	1.00432e-19
Bra004249	Bra004249	A07:20913369-20917178	2739	1.05181	0.606416	-1.19312	0.073165	1.48313	5.87927e-05	-1.2302	0.0353466	1.37651	0.00113961	-1.46844	0.000135721	-1.02439	0.806298	-1.42418	0.00043971	-1.73778	2.10144e-08	-2.41599	1.3968e-18
Bra004250	Bra004250	A07:20920696-20921821	762	1.45669	0.0102079	1.294	0.0798937	1.01362	0.92684	-1.98644	3.9763e-06	-1.03942	0.791963	-2.13762	3.09237e-07	1.38261	0.0280249	1.20249	0.219137	-2.53701	4.23442e-10	-2.91704	5.54735e-13
Bra004251	Bra004251	A07:20923384-20925137	957	1.02511	0.90863	-1.22153	0.354998	-1.35896	0.157745	1.14032	0.543141	-1.14903	0.521626	-1.66691	0.0188514	1.2124	0.376513	-2.32191	0.000105065	1.60794	0.0286356	-1.75074	0.0101848
Bra004252	Bra004252	A07:20929683-20930270	588	1.8415	0.0262556	1.6992	0.0536494	-1.06561	0.817131	-3.58011	3.49279e-06	-1.0503	0.858222	-2.83622	0.000148424	1.86833	0.0229289	2.14486	0.00551445	-3.28607	1.51043e-05	-2.8624	0.000129744
Bra004260	Bra004260	A07:20971670-20973891	1326	-1.37357	0.138241	1.02568	0.904981	1.77779	0.00696151	-1.00282	0.989417	2.15941	0.000324043	1.15624	0.494322	-1.13083	0.564155	1.18928	0.414354	-1.15191	0.506223	1.16752	0.466783
Bra004261	Bra004261	A07:20978270-20979079	810	-2.49054	0.00276338	-1.17311	0.600523	1.2385	0.482853	1.94322	0.0293069	1.75994	0.063775	3.04433	0.000260305	-1.75265	0.0656948	1.33547	0.342574	-1.02227	0.942391	2.28961	0.00658159
Bra004263	Bra004263	A07:20983866-20985734	1113	-1.13135	0.218618	-1.07611	0.463265	-1.01666	0.870283	1.13814	0.192961	-1.01737	0.866081	1.97608	6.3656e-12	-1.13214	0.22827	1.61344	1.19621e-06	1.23843	0.034083	2.26215	5.03723e-16
Bra004266	Bra004266	A07:20996107-20996283	177	-1.8933	0.0635252	-1.39986	0.322039	1.83511	0.0715369	3.18133	0.00051499	1.70411	0.125761	4.06369	3.05799e-05	-2.03884	0.0367688	-1.0959	0.781272	1.94002	0.0464804	3.60928	0.000147333
Bra004268	Bra004268	A07:21000380-21000586	207	-1.3094	0.478885	1.41044	0.361117	22.167	1.55063e-16	1.11356	0.77539	18.0761	1.73264e-14	2.79041	0.00614016	-1.60573	0.203201	3.53434	0.000758106	-14.4369	9.87443e-13	-2.54385	0.0122498
Bra004272	Bra004272	A07:21014083-21015428	1155	-1.01881	0.90516	1.21424	0.211954	4.10172	8.59888e-20	-1.01606	0.91851	3.33509	9.24565e-15	1.12897	0.434567	-1.253	0.143216	1.39285	0.0330528	-3.47503	8.61364e-16	-1.99115	8.51197e-06
Bra004275	Bra004275	A07:21020999-21023479	1161	1.6338	0.0800582	1.65857	0.0712447	-1.0087	0.975368	-3.43974	1.06501e-05	-1.06039	0.834386	-4.30759	1.93115e-07	1.55415	0.115937	1.32442	0.316662	-4.92409	1.32943e-08	-5.77822	4.03009e-10
Bra004276	Bra004276	A07:21023788-21025161	975	1.02652	0.87554	-1.23804	0.206253	-2.61765	2.11334e-07	-1.12617	0.478687	-1.78211	0.00111247	-1.01963	0.909845	1.5078	0.0348525	-1.12093	0.503203	2.39514	2.76097e-06	1.41714	0.0521617
Bra004279	Bra004279	A07:21036424-21039111	1878	1.04761	0.689673	1.05394	0.652969	3.32891	1.97548e-25	-1.16816	0.184558	2.3148	4.28936e-13	-1.2675	0.0438303	-1.37275	0.00576518	-1.02951	0.805163	-4.11098	3.49896e-34	-3.08308	5.08285e-22
Bra004283	Bra004283	A07:21052342-21054334	1239	1.34787	0.10438	-1.06114	0.755395	-2.64536	2.83307e-06	-1.68112	0.00784599	-1.97588	0.00041883	-2.09414	0.000295221	1.80456	0.00626419	-1.32184	0.181435	1.29809	0.225239	-1.83757	0.0037028
Bra004288	Bra004288	A07:21079477-21081074	930	-1.37143	0.283721	-1.01296	0.966098	1.32392	0.326704	1.23729	0.468026	1.11221	0.737919	2.22182	0.00517187	-1.63249	0.113803	1.77273	0.0375351	-1.38406	0.260878	2.09092	0.0130354
Bra004290	Bra004290	A07:21090299-21091189	600	-1.33905	0.309289	-1.64032	0.0789014	1.11226	0.710903	-1.43568	0.198703	-1.15225	0.62691	-1.6161	0.0904042	-1.71613	0.0638629	-1.84646	0.030353	2.38471	0.00230719	2.21639	0.00597672
Bra004298	Bra004298	A07:21111329-21112111	783	-1.75852	0.0573389	-1.12232	0.692581	9.17888	1.40606e-15	1.06974	0.815411	9.13364	2.2667e-14	3.55075	8.16763e-06	-1.76723	0.0348645	2.9575	0.000112991	-9.14022	1.84112e-15	-1.7488	0.0402838
Bra004299	Bra004299	A07:21114399-21115109	555	-1.60985	0.179552	1.40647	0.351768	83.822	1.25501e-42	3.90004	0.000101013	72.2395	1.2514e-36	5.92697	1.31359e-07	-1.86796	0.0410156	2.13744	0.0174257	-40.3225	7.34652e-32	-10.0992	9.85563e-14
Bra004308	Bra004308	A07:21161308-21161736	429	-1.33118	0.239035	-2.42873	0.000876953	11.5258	1.26316e-27	1.51093	0.081704	8.48502	4.4093e-20	4.92203	8.99162e-10	-1.80823	0.0055543	1.34129	0.201102	-8.81865	9.78531e-23	-3.63603	5.86055e-09
Bra004309	Bra004309	A07:21168241-21169149	909	1.75916	0.179884	1.10219	0.817539	1.59596	0.267183	1.97659	0.105959	3.44621	0.00328657	2.26632	0.0522075	3.79861	0.00152531	1.26376	0.578324	-1.24214	0.606732	-3.73363	0.00175051
Bra004310	Bra004310	A07:21171218-21172968	1401	1.54563	0.125349	1.24618	0.438878	-1.12201	0.690741	1.41008	0.225692	-2.02801	0.0144482	1.02464	0.931653	-1.16941	0.594835	-1.10431	0.726031	1.77138	0.0469843	1.8758	0.029897
Bra004313	Bra004313	A07:21197013-21198268	498	-1.38546	0.236029	-1.14701	0.616915	-2.45612	0.00120262	1.27429	0.376188	-1.6824	0.0609737	-1.02299	0.933997	1.05372	0.851738	-1.49523	0.142257	4.72251	2.11018e-08	2.99737	7.43406e-05
Bra004314	Bra004314	A07:21209590-21209832	243	-1.39045	0.2212	-1.60746	0.0777116	-3.889	6.14023e-07	3.04999	3.27072e-05	-3.65276	2.1916e-06	3.32482	7.87681e-06	-1.30598	0.334244	-1.47458	0.147699	17.7641	3.61347e-26	15.733	5.6369e-24
Bra004318	Bra004318	A07:21224041-21224955	915	1.08782	0.64294	-1.50207	0.027696	-2.62779	3.20898e-06	-1.27623	0.180782	-4.39581	2.66241e-11	-1.82602	0.00273099	-1.53777	0.0775454	-2.14915	0.000117033	2.36333	3.806e-05	1.69103	0.0254611
Bra004319	Bra004319	A07:21235196-21238948	2781	1.2979	0.251575	-1.21551	0.3908	-1.17464	0.484152	-1.88937	0.00538274	-1.31809	0.227588	-3.00827	2.48378e-06	1.15665	0.529637	-1.93534	0.00496186	-1.22355	0.383182	-2.73892	1.83376e-05
Bra004320	Bra004320	A07:21256882-21262419	1779	1.42227	0.348838	1.22668	0.587161	-3.06533	0.00292219	-1.20649	0.617964	-2.52398	0.0138483	-3.16806	0.0022106	1.72733	0.14668	-2.14061	0.043436	1.0621	0.8729	-3.48134	0.000932467
Bra004321	Bra004321	A07:21263976-21264936	765	-1.27309	0.283843	-1.40263	0.152527	128.451	3.86686e-115	3.87747	8.65772e-10	66.725	1.78708e-83	13.4805	7.85524e-31	-2.4508	1.12425e-05	2.47865	1.4025e-05	-47.316	3.60905e-77	-7.78906	1.87411e-23
Bra004322	Bra004322	A07:21266350-21269775	2034	-1.00888	0.913171	-1.02818	0.730697	2.75189	3.78026e-36	1.05799	0.484492	2.30457	5.06358e-25	1.10017	0.237214	-1.2047	0.0205448	1.01137	0.888517	-1.99333	1.00874e-17	-1.63602	1.01933e-09
Bra004323	Bra004323	A07:21271283-21271878	507	1.56765	0.0349032	1.21802	0.354856	1.00371	0.986155	-2.27541	0.000117292	-1.02986	0.890193	-2.97818	3.21252e-07	1.51657	0.0509008	-1.07458	0.736588	-2.21866	0.000190476	-3.61567	1.76417e-09
Bra004326	Bra004326	A07:21278707-21279711	1005	1.13357	0.574679	1.09132	0.702802	13.1723	1.45766e-31	2.62405	1.88142e-05	14.8538	1.9425e-34	6.69571	2.00422e-17	1.27828	0.259176	2.78469	3.31177e-06	-8.9167	2.25544e-23	-4.0931	1.04918e-10
Bra004327	Bra004327	A07:21287367-21288371	1005	1.15243	0.537856	1.0503	0.835367	13.0227	1.44423e-29	2.5522	5.49789e-05	14.6242	3.46634e-32	6.7117	1.62322e-16	1.29415	0.249971	2.76205	7.56419e-06	-8.75646	9.02259e-22	-4.1028	3.36379e-10
Bra004330	Bra004330	A07:21303949-21305332	1080	1.59605	0.103916	1.94742	0.0206952	1.26975	0.408114	-1.28926	0.380984	1.04013	0.891113	-1.00083	0.99769	1.30742	0.352986	2.50864	0.00145539	-1.96469	0.0198741	-1.02393	0.93444
Bra004331	Bra004331	A07:21309685-21313859	2601	1.34506	0.032027	1.09822	0.514093	3.14152	3.22762e-17	1.03856	0.792049	2.24311	1.82443e-09	1.9258	2.38965e-06	-1.04123	0.758958	2.03643	3.01006e-07	-3.60589	1.04221e-20	-1.70057	6.65484e-05
Bra004337	Bra004337	A07:21357559-21357897	339	1.30897	0.3815	-1.96103	0.0319591	-1.66163	0.129533	-1.81028	0.056229	-1.45024	0.243507	-1.74531	0.106671	1.49977	0.240309	-1.89066	0.0628242	1.32838	0.403038	-2.1346	0.0292914
Bra004340	Bra004340	A07:21390602-21393220	1689	1.25059	0.097593	1.22312	0.135624	-1.52642	0.00176437	-2.17056	9.8141e-09	-1.27808	0.0692984	-3.24859	3.04654e-18	1.49358	0.00303338	-1.22365	0.13626	-1.27028	0.0772597	-2.32159	4.9573e-10
Bra004348	Bra004348	A07:21435282-21437309	1431	1.10529	0.524165	1.03891	0.807845	-1.43419	0.0243842	-1.3617	0.0502394	-1.53756	0.00711283	-2.62585	2.05545e-09	1.03097	0.851379	-1.85614	0.000131804	1.18077	0.301544	-1.62066	0.00319067
Bra004350	Bra004350	A07:21440267-21442504	2238	1.14485	0.746317	-2.35501	0.0454975	1.23592	0.61855	-1.32947	0.487773	-1.56597	0.31039	1.82661	0.16638	-1.69054	0.242264	1.03118	0.94142	-1.07977	0.856321	1.61446	0.279865
Bra004354	Bra004354	A07:21456211-21461289	2916	-1.85483	0.0354538	-1.73878	0.0581264	-1.42551	0.22797	-1.40584	0.242762	-1.43058	0.229163	1.89047	0.0291888	-1.86143	0.0371233	1.52848	0.145742	1.80106	0.0452611	5.1243	3.35281e-08
Bra004357	Bra004357	A07:21484505-21486358	1353	1.96664	0.0651656	1.88741	0.0838778	-3.38954	0.00112461	1.53002	0.247361	-2.89654	0.00393502	-2.68836	0.00732536	2.30138	0.0269659	-2.17932	0.0347366	4.32097	9.30844e-05	-1.16072	0.688134
Bra004363	Bra004363	A07:21523365-21524270	906	1.15872	0.386449	1.00675	0.969456	-2.58745	8.60442e-07	-1.10837	0.559375	-1.52727	0.0173305	-1.24082	0.229999	1.96307	0.000751261	-1.11199	0.555819	1.88006	0.00129506	-1.16109	0.41809
Bra004365	Bra004365	A07:21537331-21539555	1854	-1.09774	0.551613	-1.93044	2.81263e-05	-1.20457	0.238395	-2.6547	6.19439e-10	-1.19335	0.264373	-2.3218	2.21443e-07	-1.08751	0.599107	-1.68836	0.00134606	-1.68433	0.0010998	-2.61492	3.8749e-09
Bra004369	Bra004369	A07:21569604-21574756	1713	1.39767	0.0169231	-1.03224	0.821095	-1.10714	0.472645	-1.6923	0.000193073	-1.23459	0.134376	-2.01679	8.1243e-07	1.25339	0.112477	-1.23017	0.14749	-1.29116	0.072926	-1.99081	1.42803e-06
Bra004375	Bra004375	A07:21594998-21597665	2505	1.07112	0.589121	1.13953	0.308265	-3.03849	1.44227e-16	-1.02927	0.822237	-3.30099	6.02295e-19	-1.55127	0.000704494	-1.01426	0.920154	-1.32261	0.0312689	2.37619	1.52408e-10	1.82221	1.04956e-05
Bra004376	Bra004376	A07:21605879-21607459	1014	-1.00082	0.998615	-1.5789	0.330615	-1.52503	0.393906	-1.05709	0.904357	-1.86331	0.216405	1.76669	0.225653	-1.22282	0.701117	1.18282	0.716469	2.16235	0.116311	3.12758	0.0218454
Bra004377	Bra004377	A07:21607684-21609480	1119	-1.36971	0.0414695	-1.19352	0.250549	-1.03308	0.833263	1.07447	0.639437	-1.00928	0.952926	1.68251	0.000705763	-1.33816	0.0629831	1.312	0.0758307	1.14288	0.387376	2.00652	7.15945e-06
Bra004379	Bra004379	A07:21611976-21612977	477	-2.49333	0.00327321	-1.41804	0.260741	1.28946	0.411999	1.35828	0.323261	1.17665	0.601897	1.69429	0.0895232	-2.73238	0.00123134	-1.13682	0.679101	-1.2835	0.42062	1.87264	0.0437497
Bra004380	Bra004380	A07:21617083-21619915	1794	1.28704	0.10698	-1.19356	0.260486	-1.73816	0.000482288	-1.00054	0.997271	-1.97541	1.61147e-05	-2.02951	8.6911e-06	1.13246	0.435937	-2.42104	2.60867e-08	1.60622	0.00279509	-1.70694	0.000832481
Bra004381	Bra004381	A07:21620837-21623868	2148	1.14186	0.504488	1.10917	0.602232	1.25066	0.262063	-2.6961	9.64391e-07	1.04611	0.821144	-3.32008	4.04943e-09	-1.04701	0.81842	-1.11023	0.614421	-3.23184	7.5876e-09	-3.427	1.77186e-09
Bra004384	Bra004384	A07:21635125-21636078	954	1.31237	0.376007	1.67106	0.195335	7.21455	1.80844e-12	3.20575	0.00157312	4.95464	6.05757e-09	3.20171	0.000321315	-1.10954	0.671441	1.66895	0.0758677	-5.66122	2.1743e-10	-3.05721	2.01952e-05
Bra004385	Bra004385	A07:21638992-21639971	813	-1.18264	0.597931	1.46162	0.232499	-2.81689	0.00126067	1.17704	0.608279	1.271	0.451508	2.08079	0.0208697	3.02735	0.000571872	2.58389	0.00277327	2.8739	0.00101331	2.45292	0.00473706
Bra004388	Bra004388	A07:21647422-21652510	2445	-1.1	0.595142	1.23832	0.23661	1.44534	0.0397073	1.13792	0.474541	1.74926	0.0018184	2.6946	2.64689e-08	1.10025	0.593639	2.93235	1.58143e-09	-1.75436	0.00177048	1.51917	0.0184705
Bra004389	Bra004389	A07:21658696-21660148	933	1.00205	0.992216	1.29138	0.223063	-1.01319	0.95022	-2.37705	3.70987e-05	-1.03249	0.87891	-2.14721	0.000271912	-1.01697	0.936109	1.42962	0.0886731	-2.98913	1.8263e-07	-2.05598	0.00059547
Bra004390	Bra004390	A07:21667624-21669131	933	1.24117	0.423169	2.01032	0.00965267	-1.22884	0.445045	-1.73691	0.0408437	-1.0859	0.760001	-2.45584	0.000870626	1.40454	0.208073	1.42181	0.192439	-2.45822	0.000863532	-2.42837	0.00101151
Bra004391	Bra004391	A07:21672049-21673313	885	1.68956	0.041603	1.27744	0.345339	-1.93516	0.0120068	-1.73343	0.0358912	-1.43732	0.159903	-3.89863	3.49588e-07	2.27477	0.00181627	-1.76063	0.0359634	-1.19403	0.504782	-4.78214	4.84507e-09
Bra004395	Bra004395	A07:21704496-21706655	1293	-1.03967	0.791239	-1.31981	0.0592339	-1.02531	0.865127	-1.93108	7.87996e-06	-1.05136	0.733697	-1.77796	9.74835e-05	-1.06609	0.664127	-1.21516	0.187486	-1.83911	3.60814e-05	-2.09628	5.46594e-07
Bra004396	Bra004396	A07:21709550-21710836	1107	1.24199	0.229718	1.24543	0.232737	-2.45418	1.30695e-06	1.23362	0.253239	-2.00736	0.000139643	-1.05908	0.754837	1.51845	0.0262923	-1.04903	0.794372	1.49146	0.0322955	-1.06801	0.721981
Bra004397	Bra004397	A07:21719980-21721478	996	1.42075	0.166613	1.25778	0.363903	1.59446	0.0671281	-1.80335	0.0210223	1.33958	0.24826	-1.72483	0.0321151	1.19364	0.486115	1.31504	0.287126	-2.12627	0.00326374	-1.92999	0.0099218
Bra004399	Bra004399	A07:21739396-21740091	696	1.21261	0.527128	1.60156	0.128662	-5.28728	6.34762e-07	-1.57584	0.151048	-2.79085	0.00112371	-3.35771	0.000157439	2.29729	0.0155336	-1.33042	0.382728	1.85847	0.0696763	-1.64455	0.130807
Bra004402	Bra004402	A07:21747417-21750008	954	-1.21128	0.358918	-1.07244	0.736629	-1.13473	0.554054	2.23273	6.25841e-05	-1.00257	0.990597	5.03922	5.83069e-16	-1.0702	0.759907	2.10453	0.000108694	2.55968	6.56896e-06	5.7651	2.42644e-17
Bra004407	Bra004407	A07:21777258-21778223	966	1.08027	0.768676	-1.04093	0.881049	-2.3068	0.00431501	-1.78006	0.0374274	-1.64704	0.0730262	-2.74603	0.000699835	1.513	0.177545	-1.60581	0.121817	1.15915	0.627505	-2.09601	0.016572
Bra004408	Bra004408	A07:21781132-21782524	561	3.01314	0.00557388	1.67874	0.192642	1.29275	0.525584	-5.63488	4.99967e-05	1.08465	0.836639	-4.59486	0.000202325	2.5281	0.0206438	2.05871	0.0993902	-5.53729	6.73235e-05	-6.79979	2.9549e-06
Bra004411	Bra004411	A05:7752-9493	1407	1.20068	0.209798	1.00787	0.957469	1.05663	0.707587	-1.77028	0.000120334	1.09262	0.544497	-1.96685	6.18994e-06	1.24158	0.141501	-1.10236	0.519029	-2.26306	4.16429e-08	-3.09736	3.80231e-14
Bra004415	Bra004415	A05:22480-23004	525	1.30845	0.28345	1.05532	0.829534	1.10892	0.687225	-2.15309	0.00319876	-1.18239	0.510853	-1.90696	0.0129252	-1.00208	0.993642	1.19153	0.515365	-2.00507	0.00883061	-1.67928	0.0501248
Bra004417	Bra004417	A05:30283-31046	615	1.28777	0.03023	1.3022	0.0237232	1.15093	0.229742	-1.79165	6.76079e-07	1.14063	0.259717	-1.53973	0.000224797	1.27625	0.0372139	1.51526	0.000409656	-2.07384	5.52865e-10	-1.74672	1.90814e-06
Bra004419	Bra004419	A05:43780-45947	1284	1.07133	0.614947	1.20058	0.182221	-1.56977	0.00117396	-1.89209	4.1203e-06	-1.29716	0.0596392	-2.92975	1.38236e-14	1.29648	0.0638401	-1.28973	0.0712341	-1.25393	0.10689	-2.09671	1.45425e-07
Bra004423	Bra004423	A05:64569-65827	1005	-1.75664	0.0635159	-1.31623	0.357953	1.20644	0.534588	1.36101	0.301495	1.06709	0.832585	1.19734	0.5471	-1.98605	0.0248347	-1.49614	0.177167	3.15914	0.000129678	4.19358	2.3696e-06
Bra004425	Bra004425	A05:71854-73230	1377	-1.0477	0.886767	-1.67924	0.103387	1.25276	0.492298	1.20243	0.558984	-1.25723	0.494705	-1.29208	0.427003	-1.65013	0.136264	-2.60893	0.00271685	2.76753	0.00161627	1.75045	0.092993
Bra004435	Bra004435	A05:105902-106800	489	-1.05882	0.681215	1.28762	0.0698506	-1.29263	0.0654681	2.87933	3.06827e-14	-1.2425	0.11926	2.46127	9.65986e-11	-1.01776	0.899629	1.10067	0.490009	2.03128	3.61039e-07	2.27548	3.54991e-09
Bra004438	Bra004438	A05:110827-116185	3027	1.14102	0.569414	1.34853	0.199566	1.18517	0.466217	-1.23259	0.373406	1.2492	0.337951	-1.75104	0.0172051	1.20266	0.429311	-1.05346	0.826066	-1.8031	0.0121647	-2.28443	0.000447976
Bra004439	Bra004439	A05:118022-118642	621	1.98713	0.102495	1.83877	0.147996	-5.3166	0.000102756	-9.49765	2.13815e-07	-5.89826	2.95245e-05	-10.7876	3.07884e-08	1.79116	0.179674	1.61889	0.276021	-2.09482	0.0947356	-2.31774	0.0528178
Bra004443	Bra004443	A05:145324-147574	1614	-1.17504	0.0772471	-1.13743	0.158944	-1.02583	0.781056	1.8591	7.25336e-12	-1.02919	0.755553	2.07743	8.70245e-16	-1.17888	0.0763139	-1.01789	0.843728	1.85669	1.17364e-11	2.15035	6.39803e-17
Bra004444	Bra004444	A05:148081-149692	1368	1.41352	0.0425726	1.02491	0.885376	-1.01188	0.944881	-2.32756	7.68167e-07	-1.04477	0.79749	-2.40666	2.79371e-07	1.36902	0.0659416	-1.00885	0.958958	-2.23839	2.45045e-06	-3.0915	4.08155e-11
Bra004446	Bra004446	A05:157558-158247	690	1.3542	0.324761	-1.16492	0.622058	1.85034	0.0458766	-3.9636	2.11245e-05	2.21992	0.00897976	-4.94981	2.33437e-06	1.62469	0.112176	-1.45477	0.286477	-6.56833	5.88728e-09	-15.5246	2.85974e-16
Bra004447	Bra004447	A05:158705-161209	1689	-1.23607	0.562958	-1.71406	0.145413	27.3648	1.1068e-20	3.06216	0.00173956	15.3773	2.67158e-14	4.1432	0.000101029	-2.19965	0.0231832	-1.26682	0.502486	-8.42386	1.01816e-09	-4.85147	6.79124e-06
Bra004449	Bra004449	A05:169475-171634	1836	-1.53782	0.0488077	-1.23901	0.32733	-1.65257	0.0221965	2.75042	3.20825e-06	-1.60831	0.0322876	3.50335	8.62199e-09	-1.49664	0.0707797	1.02804	0.898266	3.71121	2.12402e-09	5.71008	2.74438e-15
Bra004450	Bra004450	A05:173223-176202	1407	-1.13926	0.253869	-1.1061	0.37768	1.27987	0.0308079	2.08356	1.19167e-10	1.09969	0.406732	2.38264	2.73645e-14	-1.32593	0.0137747	1.03385	0.769809	1.58473	5.42255e-05	2.17235	1.10922e-11
Bra004451	Bra004451	A05:178680-183109	2817	1.32111	0.338035	-1.09415	0.756887	8.31723	2.02936e-13	-1.37193	0.277599	5.67991	1.60414e-09	1.39332	0.253259	-1.1084	0.718504	1.74706	0.0551451	-9.09966	2.1131e-14	-4.69917	7.41752e-08
Bra004452	Bra004452	A05:187365-188954	921	1.01591	0.915214	-1.0538	0.726162	1.16752	0.297043	1.73392	0.000216225	1.2161	0.187665	2.14562	2.959e-07	1.05818	0.703831	1.17427	0.278043	-1.07416	0.630006	1.03309	0.826297
Bra004453	Bra004453	A05:198983-199408	426	-1.12527	0.555198	-1.56588	0.0249371	-2.97924	8.90444e-07	1.08929	0.662307	-1.70454	0.0121204	1.21379	0.338937	1.55325	0.0593071	-1.40526	0.086551	4.08371	1.86948e-10	1.87092	0.00320214
Bra004455	Bra004455	A05:202365-204674	1086	-1.19881	0.322342	-1.29711	0.156006	-1.04328	0.817183	2.31795	4.45944e-06	-1.11424	0.555226	2.86669	9.13913e-09	-1.28035	0.177807	-1.04882	0.794647	1.70408	0.0036247	2.08027	6.42996e-05
Bra004457	Bra004457	A05:229105-230984	1704	1.27505	0.383009	-1.05774	0.840898	-4.56852	7.31678e-08	-3.1067	5.6858e-05	-4.9183	1.49221e-08	-4.7946	3.58472e-08	1.18437	0.552634	-1.63242	0.087057	-1.15552	0.611664	-2.23407	0.00504256
Bra004459	Bra004459	A05:250760-251143	384	1.12211	0.343998	1.08605	0.497431	1.0119	0.922674	-2.02525	6.83092e-09	1.01154	0.924959	-2.28913	1.05868e-11	1.12171	0.34611	-1.04074	0.74332	-1.3861	0.00740618	-1.61815	7.90392e-05
Bra004461	Bra004461	A05:256621-257805	978	1.03782	0.863901	1.13258	0.570846	1.01866	0.932207	1.41182	0.115199	1.16824	0.473554	2.65543	7.26531e-06	1.19022	0.423787	2.13022	0.000492082	-1.49351	0.0658528	1.19837	0.403511
Bra004466	Bra004466	A05:274575-276116	960	-1.223	0.611694	1.0083	0.983241	-4.59214	0.000651378	-1.2438	0.580645	-2.30777	0.0493215	-1.53393	0.284538	1.62704	0.303354	-1.22311	0.615798	4.02119	0.00192941	2.02065	0.100417
Bra004467	Bra004467	A05:290873-294758	2094	-1.26825	0.170394	-1.40098	0.0511441	1.06232	0.72734	3.01497	1.63543e-10	1.12094	0.510862	3.49191	4.56768e-13	-1.20192	0.289651	-1.20963	0.270006	5.82916	2.27332e-24	5.79201	3.5549e-24
Bra004470	Bra004470	A05:305173-305796	624	-1.0221	0.92125	1.18185	0.449805	-4.30393	2.06703e-08	-1.05727	0.80223	-3.37464	1.25605e-06	-1.83617	0.00754502	1.2478	0.439103	-1.46949	0.0923096	3.85077	2.52093e-07	2.10008	0.00381635
Bra004473	Bra004473	A05:311599-312617	828	-2.95544	0.0160774	-1.59366	0.299995	2.95986	0.0155228	1.33826	0.516262	6.1115	5.76178e-05	3.90881	0.002407	-1.43135	0.423702	1.83277	0.176691	-2.68836	0.027419	-1.02478	0.956448
Bra004474	Bra004474	A05:319335-320626	1017	-1.69666	0.152897	-1.12961	0.750435	1.42387	0.335914	3.11644	0.00237491	-1.11138	0.779078	3.61607	0.000638222	-2.68489	0.00824955	1.02719	0.941757	-1.33717	0.428812	2.06248	0.0527726
Bra004476	Bra004476	A05:328333-331148	2115	-1.04383	0.843631	-1.313	0.211083	-1.56491	0.0402761	2.40511	5.27662e-05	-1.60501	0.0303584	1.05906	0.792433	-1.07058	0.755906	-2.98182	4.99849e-07	3.66836	2.4927e-09	1.31707	0.208012
Bra004477	Bra004477	A05:340787-341770	789	-1.28366	0.343127	1.2363	0.420588	-3.53462	1.7005e-06	-1.03752	0.888774	-1.66902	0.0520074	1.00633	0.980887	1.6498	0.0579237	1.29081	0.33245	3.28471	6.54663e-06	2.56997	0.000342296
Bra004478	Bra004478	A05:343879-348819	2010	1.12457	0.753417	1.6653	0.171675	-2.43713	0.0200959	-1.48789	0.290702	-2.75359	0.00812172	-2.34141	0.0233951	-1.00469	0.990468	1.05825	0.881017	1.58623	0.231001	1.6865	0.174732
Bra004479	Bra004479	A05:355364-356943	1092	1.12764	0.305918	1.26247	0.0486923	7.73185	2.57896e-70	-1.01717	0.886032	5.23486	1.46336e-46	1.38082	0.00587711	-1.30981	0.017463	1.77317	1.1306e-06	-9.443	2.59814e-83	-4.06586	3.91279e-34
Bra004482	Bra004482	A05:362652-364695	1125	-1.25546	0.340168	-2.33566	0.000442687	-1.45159	0.124735	1.10174	0.680499	-1.82008	0.0164334	1.60692	0.0519378	-1.57417	0.0736706	-1.60137	0.0478208	1.92502	0.00677532	1.89232	0.010706
Bra004484	Bra004484	A05:370135-375843	3855	-1.35507	0.0918902	-1.51295	0.0220488	1.10395	0.583263	1.9027	0.000356771	-1.07827	0.676839	3.32985	2.68992e-11	-1.61302	0.00817995	1.15672	0.418301	1.22353	0.262836	2.28287	4.80619e-06
Bra004486	Bra004486	A05:384786-388050	2310	-1.5764	0.0930924	-1.22968	0.442138	-1.99974	0.0111058	1.23255	0.436471	-1.57816	0.0966242	1.20624	0.48594	-1.24407	0.429576	-1.25649	0.39563	5.23626	1.18062e-09	5.18448	1.6908e-09
Bra004491	Bra004491	A05:416662-418595	1563	-1.2567	0.467932	1.00033	0.999165	-3.9957	1.13858e-05	1.52563	0.179981	-3.00308	0.000492771	-1.31457	0.385826	1.05875	0.856799	-2.00489	0.0273433	2.69976	0.00165572	1.27186	0.446534
Bra004493	Bra004493	A05:424971-425687	717	1.77113	0.0201917	1.35627	0.219999	-8.55462	1.34172e-16	-1.13089	0.621602	-8.00322	1.65377e-16	-2.55728	0.000184113	1.89316	0.0161827	-1.66728	0.0423536	3.67554	6.11011e-07	1.16446	0.552627
Bra004494	Bra004494	A05:438330-440638	1242	1.05912	0.688724	1.24942	0.119781	1.06533	0.659638	-1.99669	1.51846e-06	1.11214	0.459215	-2.15448	9.24925e-08	1.10566	0.485217	1.15792	0.30979	-1.80141	4.47438e-05	-1.7201	0.000166785
Bra004495	Bra004495	A05:444505-447302	2553	-1.03148	0.79344	-1.01489	0.901024	1.36057	0.00931337	1.5504	0.000208156	1.34074	0.013419	2.23297	1.05453e-11	-1.04674	0.700243	1.41913	0.00290165	-1.02051	0.863626	1.4556	0.00146631
Bra004497	Bra004497	A05:451830-453207	786	1.4519	0.0264026	1.55826	0.00869256	1.23652	0.207939	-2.0876	1.80321e-05	1.07021	0.686208	-1.74417	0.00103693	1.25662	0.175489	1.86509	0.000294227	-3.8858	2.31128e-15	-2.61809	1.35688e-08
Bra004499	Bra004499	A05:456751-457909	975	-1.19572	0.428063	-1.58549	0.0399831	-1.17158	0.488461	-2.38078	0.000135421	-1.07851	0.743437	-1.30182	0.251878	-1.10074	0.681541	1.15347	0.540072	-1.51261	0.0759344	-1.19134	0.453829
Bra004501	Bra004501	A05:462002-462895	894	1.04143	0.863246	-1.14176	0.578888	-2.6515	7.2239e-05	1.23592	0.371677	-3.47018	5.51911e-07	-1.81674	0.0147301	-1.2567	0.375835	-2.56365	0.000107499	2.4964	0.000201059	1.22373	0.428748
Bra004503	Bra004503	A05:471187-473554	1659	1.81241	0.0792768	2.4124	0.00950564	1.0196	0.954329	1.31129	0.425066	-1.03775	0.912923	-1.31862	0.41505	1.71291	0.112306	1.39518	0.326682	-5.14691	1.37385e-06	-6.31903	5.4624e-08
Bra004504	Bra004504	A05:475006-476177	552	2.00192	0.00683002	1.73747	0.0313529	1.07171	0.787259	-2.205	0.00207041	1.06158	0.815845	-2.11732	0.00347001	1.98299	0.00763724	1.80942	0.0209106	-3.45651	1.35893e-06	-3.78808	2.11069e-07
Bra004506	Bra004506	A05:480825-481958	1134	1.0832	0.752815	1.00629	0.980338	2.82722	4.05419e-05	1.27391	0.340588	3.18936	4.60307e-06	1.56169	0.0792855	1.22195	0.42738	1.23362	0.407748	-2.60753	0.000153522	-2.58287	0.000176081
Bra004507	Bra004507	A05:483652-485144	1239	-1.34329	0.159414	1.1377	0.540132	-3.01175	1.97796e-07	1.8113	0.00469145	-1.30599	0.205523	1.08717	0.691305	1.71675	0.0112038	-1.46442	0.0692937	2.97102	2.80662e-07	1.18177	0.428805
Bra004511	Bra004511	A05:522324-524841	1812	-3.10478	0.0951374	-5.28805	0.0141685	2.0015	0.306635	5.12464	0.0160618	1.71872	0.425044	13.2555	0.000140895	-3.61561	0.0583095	-2.04439	0.292061	2.53701	0.170166	4.48684	0.0270053
Bra004512	Bra004512	A05:526907-529665	1773	-3.63415	0.0832283	-8.64101	0.00374617	2.01694	0.344307	2.22804	0.279468	3.11841	0.127199	4.9403	0.0318582	-2.35052	0.249808	-3.89703	0.0664508	2.94735	0.14471	1.77771	0.438505
Bra004514	Bra004514	A05:546177-548866	1341	1.12524	0.421805	1.21043	0.192232	-1.80399	7.57813e-05	-1.60475	0.00130814	-1.671	0.00053956	-2.14267	2.36738e-07	1.21479	0.196222	-1.10308	0.507824	1.39664	0.0254462	1.04225	0.781516
Bra004515	Bra004515	A05:560573-560941	369	1.18109	0.34616	1.03017	0.863601	-2.06368	0.000160536	-1.095	0.600433	-2.01826	0.000178087	-1.30372	0.129834	1.20767	0.349826	-1.15574	0.409143	2.91852	1.86628e-08	2.091	8.4636e-05
Bra004516	Bra004516	A05:577488-578489	765	-1.49558	0.192574	-1.0637	0.841087	-5.13347	1.73879e-07	-1.38404	0.291466	-3.90177	1.44058e-05	-3.065	0.000288892	-1.13674	0.686878	-2.3556	0.00556671	6.94482	5.89353e-10	3.35134	0.000118261
Bra004518	Bra004518	A05:595853-596423	405	-1.43654	0.0882652	-1.5231	0.0481317	1.8194	0.00475835	5.0234	2.46984e-14	1.41044	0.106257	12.2846	3.01792e-32	-1.85307	0.00368547	1.60559	0.0248301	2.40189	3.42719e-05	7.14627	1.69788e-20
Bra004519	Bra004519	A05:599224-600643	849	1.09247	0.645846	-1.46609	0.0484831	-1.04968	0.803758	-2.20834	5.38712e-05	1.24524	0.255916	-1.94793	0.000963492	1.42797	0.0686856	-1.29321	0.207923	-1.85209	0.00196564	-3.42019	9.21602e-10
Bra004520	Bra004520	A05:603262-604080	819	-1.09069	0.679663	1.01603	0.939695	1.27869	0.242333	-1.56417	0.0337194	1.03823	0.858693	-1.93815	0.00173246	-1.34331	0.161386	-1.21954	0.348385	-2.0766	0.000527387	-1.88527	0.00273039
Bra004522	Bra004522	A05:611147-612553	1407	-1.44057	0.135493	1.02999	0.903745	11.9127	3.28289e-24	-1.25947	0.345227	10.5169	5.87443e-22	1.47494	0.111615	-1.63176	0.0446284	1.91334	0.00791525	-13.6485	9.61077e-27	-4.37155	1.49401e-09
Bra004523	Bra004523	A05:612992-614684	741	-1.24132	0.0488235	-1.18622	0.119333	3.35073	5.00224e-29	1.14782	0.205669	3.24591	3.52154e-27	1.41713	0.00146233	-1.28141	0.021004	1.0408	0.713367	-2.83901	4.24629e-22	-2.12869	3.08989e-12
Bra004524	Bra004524	A05:614917-615246	330	1.46426	0.300243	3.5637	0.000687785	1.57416	0.218683	-1.27198	0.529162	1.31818	0.452388	-2.61107	0.0100802	1.22615	0.579941	1.73605	0.14762	-5.88283	2.55477e-06	-4.15496	0.000132497
Bra004525	Bra004525	A05:617912-618970	1059	-1.66488	0.0151683	1.09667	0.664007	1.69237	0.008436	1.04365	0.840436	1.64019	0.0220818	-1.76564	0.0119876	-1.71785	0.00872291	-1.68027	0.0216817	-2.39643	2.08419e-05	-2.344	0.000173611
Bra004527	Bra004527	A05:646088-647257	1170	-1.36412	0.317331	1.16904	0.614061	-1.71529	0.0828659	-1.2062	0.545035	-1.24611	0.479688	-1.43314	0.245379	1.00908	0.976868	-1.01634	0.958282	3.56144	4.39824e-05	3.47263	6.20806e-05
Bra004532	Bra004532	A05:676971-678431	1461	1.31771	0.324991	1.25082	0.426706	-4.18289	6.68476e-07	-1.77284	0.0432907	-5.26538	7.06408e-09	-5.91886	8.83078e-10	1.04681	0.876497	-2.66916	0.000767488	1.6476	0.0851106	-1.69586	0.0745015
Bra004534	Bra004534	A05:680766-681158	393	-1.03654	0.916603	1.3776	0.350875	1.79801	0.0866731	-1.08142	0.819958	1.01304	0.969904	-1.12455	0.732387	-1.83972	0.0756022	1.32476	0.413328	-2.8503	0.00227239	-1.1695	0.648709
Bra004537	Bra004537	A05:687357-690331	2109	-1.27554	0.278053	1.08813	0.706596	5.53653	2.32645e-14	1.05422	0.813948	7.42966	3.85224e-19	2.89817	2.09406e-06	1.05205	0.820939	2.99139	1.03244e-06	-6.13537	6.03763e-16	-2.15777	0.000603198
Bra004538	Bra004538	A05:698794-700535	1080	1.23617	0.311795	1.1645	0.469915	-1.57283	0.0317426	-1.18809	0.414291	-1.46993	0.0669416	-2.6636	4.20047e-06	1.32271	0.186073	-1.92522	0.0021306	-1.26402	0.2684	-3.21882	4.11211e-08
Bra004540	Bra004540	A05:715036-716110	858	-1.25114	0.353027	1.60823	0.0501735	3.73922	4.20827e-08	1.02579	0.916588	1.54454	0.0717629	1.3805	0.182224	-3.02893	4.1695e-06	2.16434	0.00143785	-9.05179	7.74937e-20	-1.38077	0.181381
Bra004541	Bra004541	A05:717754-720067	2016	-1.38468	0.219554	-1.6044	0.0735243	-2.03457	0.00886854	-1.44625	0.161205	-1.61761	0.0791281	-1.06312	0.818753	-1.10091	0.731373	-1.17937	0.535561	1.76341	0.0371573	1.64609	0.0692267
Bra004546	Bra004546	A05:742942-743312	222	1.15567	0.349396	1.14899	0.371616	21.5615	4.15283e-89	-1.49022	0.0107561	11.8857	1.58706e-58	1.57438	0.00336721	-1.56972	0.00306812	2.69573	1.93257e-10	-40.9087	4.09117e-127	-9.66757	1.52159e-49
Bra004547	Bra004547	A05:744058-745985	1101	-1.0779	0.583488	1.10074	0.485631	2.84987	9.41111e-15	1.48623	0.00374892	2.77302	5.96588e-14	2.42523	6.79648e-11	-1.10777	0.445661	1.79619	1.39593e-05	-2.32826	3.67768e-10	-1.17012	0.241563
Bra004548	Bra004548	A05:758917-759726	810	-1.23435	0.671603	1.99481	0.136992	2.89646	0.0238279	-1.39896	0.491886	2.21341	0.106904	-1.43265	0.433521	-1.61526	0.304081	1.94789	0.167834	-3.37026	0.0110439	-1.07117	0.884203
Bra004549	Bra004549	A05:765459-766226	768	1.54866	0.0943649	-1.19024	0.520613	-1.0283	0.921734	-4.16293	1.45882e-05	1.10818	0.692025	-4.63614	3.74724e-05	1.76475	0.0439984	-1.32553	0.4983	-3.54242	0.000228132	-8.28658	8.60553e-09
Bra004550	Bra004550	A05:770588-772519	1140	-1.08481	0.60253	1.27916	0.118174	2.5772	1.26659e-09	1.27768	0.119725	2.60177	9.01598e-10	1.58319	0.00341134	-1.07457	0.644129	1.58502	0.00331624	-4.20438	4.2474e-20	-2.4685	7.12152e-09
Bra004551	Bra004551	A05:775877-778051	1542	1.0276	0.834197	-1.04672	0.726966	1.28615	0.0534859	1.97286	1.61529e-07	1.27683	0.0608138	2.85413	6.2513e-16	1.02016	0.878569	1.38211	0.011878	1.33882	0.0245385	1.81384	4.257e-06
Bra004552	Bra004552	A05:780745-782235	1239	1.33632	0.193123	1.51648	0.0643368	-8.39601	3.82344e-17	1.04606	0.842114	-2.78058	7.48417e-06	-1.20333	0.410123	4.03503	6.14512e-08	1.20474	0.409246	5.76099	5.36531e-12	1.72006	0.0182994
Bra004553	Bra004553	A05:783974-786127	2016	-1.27359	0.356557	-1.00906	0.972432	-2.41903	0.000929185	-1.46603	0.14342	-2.54859	0.000516297	-1.41359	0.186151	-1.3418	0.282886	1.02779	0.916794	2.21969	0.0028289	3.06116	3.24046e-05
Bra004555	Bra004555	A05:789743-791334	912	1.10428	0.651534	-1.01598	0.942499	1.39552	0.129517	-2.84109	2.62208e-06	1.57131	0.0395096	-3.03741	6.5621e-07	1.24338	0.32145	-1.08619	0.71418	-3.88358	1.05813e-09	-5.24495	1.09289e-13
Bra004556	Bra004556	A05:792894-793726	714	1.24646	0.25786	1.48557	0.0422831	2.6762	4.15188e-07	-1.04733	0.812771	2.4737	3.14584e-06	-1.18815	0.376204	1.15215	0.465552	1.3095	0.167042	-3.26994	1.1667e-09	-2.87702	5.54531e-08
Bra004562	Bra004562	A05:809216-810775	756	1.06584	0.615235	-1.0878	0.508949	1.37135	0.0128963	1.5482	0.00056743	1.21709	0.122059	2.04223	1.85834e-08	-1.05714	0.662234	1.21264	0.12702	-1.00926	0.942042	1.27016	0.0592153
Bra004564	Bra004564	A05:814466-815128	663	-1.09261	0.716357	-1.19055	0.475575	-2.08588	0.00281101	1.56806	0.0648323	-1.89904	0.00916472	-1.17365	0.513865	1.00528	0.983074	-2.19103	0.00133244	2.73633	4.23987e-05	1.24231	0.379661
Bra004568	Bra004568	A05:829600-830960	477	-1.75062	0.187943	1.44488	0.376629	-1.29061	0.549251	-3.10325	0.00760723	-2.44032	0.048707	-4.41955	0.000470167	-3.31012	0.00826918	1.01454	0.973386	-1.53414	0.32118	2.18902	0.0848003
Bra004577	Bra004577	A05:868831-869136	306	1.15847	0.637208	1.51061	0.183039	-1.60919	0.171488	-1.99343	0.0430274	1.44354	0.237045	-2.41048	0.00775405	2.69104	0.00428894	1.24926	0.536191	-1.27661	0.510979	-2.74997	0.00245347
Bra004581	Bra004581	A05:882164-883482	774	1.90605	0.0925921	1.16683	0.687889	-10.8227	7.48152e-09	1.83107	0.114673	-4.13025	0.000253099	-5.20952	2.44599e-05	4.99452	0.00011006	-8.17513	7.43808e-08	21.2325	1.09953e-13	-1.92304	0.0980961
Bra004584	Bra004584	A05:892811-895606	1845	-1.55599	0.0790895	-1.14148	0.59741	-1.21757	0.435609	1.06936	0.788235	-1.5958	0.07255	1.33142	0.253135	-2.03936	0.00632268	1.09075	0.727809	1.30934	0.285708	2.91252	3.46976e-05
Bra004590	Bra004590	A05:925034-929735	2826	1.15262	0.542964	-1.33128	0.219697	-1.05152	0.829823	-3.94131	4.23419e-09	-1.07852	0.74629	-5.7531	7.82719e-14	1.12376	0.617857	-1.94326	0.00460078	-1.35291	0.196268	-2.95445	3.82057e-06
Bra004592	Bra004592	A05:935947-937943	1185	-1.00182	0.994041	1.07628	0.763922	-2.32063	0.000987476	1.06774	0.788619	-1.25193	0.365358	-1.48358	0.111288	1.85027	0.017773	-1.47181	0.118281	2.28899	0.00121098	-1.18972	0.489348
Bra004596	Bra004596	A05:965977-967800	1149	1.05256	0.760142	-1.17242	0.345534	1.08979	0.608885	-1.08894	0.61308	-1.39241	0.049319	-1.65682	0.00293249	-1.44166	0.0300792	-1.78384	0.000642981	-1.76264	0.000765373	-2.18101	4.37461e-06
Bra004601	Bra004601	A05:989653-991270	1188	-1.11139	0.760552	-1.04646	0.895404	-1.45525	0.280842	1.53809	0.212139	-1.58177	0.188398	1.32558	0.414398	-1.20801	0.589204	-1.21422	0.573695	3.8947	8.99726e-05	3.87479	9.83534e-05
Bra004603	Bra004603	A05:995277-996841	1119	1.49724	0.0562076	-1.11961	0.599451	-1.57921	0.0348387	3.03494	1.57976e-07	-1.02852	0.894265	2.67965	3.71471e-06	2.29888	0.000122728	-1.26806	0.257281	3.64216	1.84568e-09	1.24941	0.292161
Bra004604	Bra004604	A05:1001763-1002185	423	-1.76121	0.0228195	-1.04894	0.847466	-3.46481	6.30485e-07	1.43236	0.147913	-2.81143	3.58e-05	1.91939	0.00865373	-1.42909	0.15475	1.27749	0.323901	5.56205	5.93951e-12	10.1543	1.71115e-20
Bra004620	Bra004620	A05:1100846-1101487	642	1.22995	0.289963	1.16116	0.445387	4.41392	3.05812e-14	1.30014	0.179984	2.70943	3.41356e-07	2.05938	0.000221905	-1.32452	0.150249	1.83925	0.00183574	-4.85622	6.32392e-16	-1.99341	0.000415915
Bra004621	Bra004621	A05:1105590-1106376	348	1.40461	0.0880064	-1.02867	0.891061	1.2219	0.325838	1.05574	0.791069	1.01253	0.950378	-1.2091	0.368093	1.16392	0.458741	-1.31309	0.193252	-1.34805	0.146109	-2.06027	0.000535125
Bra004623	Bra004623	A05:1110298-1111312	534	1.43146	0.150228	1.34487	0.236763	1.02008	0.936726	-1.72987	0.0298338	-1.00348	0.988896	-2.14739	0.00243358	1.39841	0.180847	1.08339	0.752467	-2.38772	0.000567126	-3.08202	7.98038e-06
Bra004624	Bra004624	A05:1112426-1115013	1269	-1.42788	0.0777024	-1.49436	0.047125	1.00895	0.964782	2.79842	3.30444e-07	1.08504	0.686768	4.06966	3.67515e-12	-1.32776	0.16131	-1.02757	0.892474	2.14039	0.000161113	2.76568	4.70039e-07
Bra004625	Bra004625	A05:1115292-1117028	1470	1.02425	0.868597	-1.02141	0.885207	-2.30519	1.04225e-07	1.35306	0.0367244	-1.72986	0.000323871	1.18042	0.25805	1.3649	0.057902	-1.1708	0.275794	2.78573	5.86017e-11	1.74324	0.000276507
Bra004627	Bra004627	A05:1126609-1128018	852	1.13344	0.25706	1.07146	0.53408	1.65191	5.57873e-06	-1.10312	0.377412	1.47855	0.000398297	-1.27459	0.0297031	1.01449	0.896375	-1.07838	0.49961	-2.00948	3.1361e-10	-2.19836	1.45945e-12
Bra004630	Bra004630	A05:1132576-1134473	915	-1.1229	0.405099	-1.02624	0.851768	12.6007	2.09419e-77	-1.13057	0.376328	11.231	7.56488e-70	-1.11256	0.444358	-1.25985	0.0839993	-1.00989	0.943767	-13.0477	3.50384e-79	-10.459	7.41801e-66
Bra004633	Bra004633	A05:1149878-1151823	1461	-1.28756	0.510845	-1.04871	0.901635	15.9899	5.06323e-13	1.49883	0.292546	7.1264	3.16349e-07	2.01774	0.0679046	-2.88897	0.00565505	1.28367	0.515665	-15.7778	6.55722e-13	-4.25451	0.000161469
Bra004637	Bra004637	A05:1171162-1172043	882	-1.61568	0.0818375	-1.83293	0.0310136	-1.35325	0.285552	2.3295	0.000615952	-3.91395	0.00113741	3.21334	1.95331e-05	-4.67299	0.000279678	-1.32878	0.232948	3.21924	1.72416e-05	11.3213	1.81789e-09
Bra004638	Bra004638	A05:1176085-1177944	1134	-1.6226	0.0675169	-2.19748	0.00281662	-1.21203	0.468872	-1.3197	0.285544	-1.24192	0.430507	1.61534	0.0710532	-1.6626	0.0650329	-1.03083	0.907704	1.26291	0.379453	2.03694	0.00889819
Bra004639	Bra004639	A05:1178112-1181314	1566	1.36409	0.0115055	1.20611	0.127415	1.16555	0.213003	-2.00766	1.55555e-08	1.11758	0.365619	-1.62144	8.61346e-05	1.30794	0.0290961	1.4934	0.00115281	-2.42731	6.42023e-13	-2.12588	8.9733e-10
Bra004641	Bra004641	A05:1185338-1187593	1245	1.31407	0.100142	-1.09854	0.578817	1.05597	0.749323	-1.21876	0.243442	1.19517	0.283149	-1.82064	0.000753805	1.48729	0.019853	-1.64105	0.00542415	-1.31203	0.115175	-3.20229	4.0079e-11
Bra004642	Bra004642	A05:1188265-1192111	2457	1.18597	0.1377	1.05746	0.629963	-1.48435	0.000796526	-1.46175	0.00117944	-1.22797	0.0769332	-2.08235	7.00732e-10	1.43358	0.00246009	-1.34716	0.0130188	-1.14565	0.254316	-2.21254	3.21465e-11
Bra004644	Bra004644	A05:1198585-1198971	387	-1.28533	0.387758	-1.16169	0.613016	1.43619	0.208582	-2.33271	0.00611827	2.91726	0.00020037	-2.03329	0.0247986	1.58033	0.108509	-1.01258	0.969597	-4.35614	1.61766e-06	-6.97075	2.8441e-10
Bra004645	Bra004645	A05:1200406-1200798	393	1.06986	0.882799	-2.66388	0.0338176	2.94829	0.0153312	-1.44309	0.407049	3.74766	0.0028888	-1.06713	0.894856	1.35994	0.475562	-1.96988	0.152264	-2.29763	0.0596892	-6.15513	8.81813e-05
Bra004652	Bra004652	A05:1243860-1246605	2673	1.51001	0.170535	-1.11393	0.718335	-1.41651	0.30214	-4.39234	3.09162e-05	-1.31485	0.376655	-2.52177	0.00644432	1.62676	0.158921	1.56363	0.251475	-2.23197	0.0376497	-2.32208	0.0158936
Bra004653	Bra004653	A05:1246993-1252342	2880	1.12496	0.497774	1.0693	0.69828	-1.81137	0.00196607	-1.75954	0.00168201	-1.56462	0.0154514	-2.43236	2.15326e-06	1.30237	0.191152	-1.29279	0.185759	1.14525	0.493114	-1.47016	0.052065
Bra004657	Bra004657	A05:1265296-1266624	813	1.41815	0.0808865	1.39041	0.102409	-3.58656	7.57121e-10	-1.96764	0.000942367	-3.51573	7.62714e-10	-3.41853	2.49644e-09	1.44672	0.0809551	-1.24954	0.286414	1.18004	0.432004	-1.53192	0.0421603
Bra004660	Bra004660	A05:1278038-1278790	753	2.14202	0.0162938	1.39323	0.296846	-16.4649	1.54727e-16	-3.44605	0.00011627	-10.0541	8.37509e-13	-14.1997	9.90769e-16	3.50784	0.000270083	-2.95757	0.00114917	3.71818	0.000125466	-2.79025	0.00223915
Bra004661	Bra004661	A05:1281560-1282410	783	1.18589	0.419879	1.00119	0.995527	-1.38713	0.124558	-1.96937	0.00153932	-1.24852	0.295542	-2.48731	2.38009e-05	1.31754	0.197256	-1.26149	0.284689	-1.80424	0.00608399	-2.99878	3.6398e-07
Bra004664	Bra004664	A05:1292788-1292940	153	1.1216	0.858151	3.0975	0.0824712	-1.06656	0.923154	-1.0056	0.993527	-1.35098	0.654878	-3.77987	0.048561	-1.12934	0.861616	-1.2135	0.785352	-1.47304	0.5749	-1.58282	0.522143
Bra004667	Bra004667	A05:1303633-1305301	786	1.57558	0.08946	1.48797	0.141322	-1.17126	0.558143	-2.74453	0.000262976	1.01199	0.964479	-8.44124	1.2256e-13	1.86754	0.0206582	-2.06701	0.0134587	-3.89955	8.89219e-07	-15.0532	3.71047e-21
Bra004671	Bra004671	A05:1312592-1314183	912	1.8168	0.0292161	1.11292	0.696558	1.05136	0.856363	-4.11005	5.82875e-07	1.02174	0.937291	-2.91204	0.000134005	1.76562	0.0395698	1.57078	0.117193	-3.69918	4.35165e-06	-4.15805	3.52324e-07
Bra004673	Bra004673	A05:1321687-1322109	423	1.47688	0.156142	1.23642	0.439716	1.11725	0.688075	-2.59357	0.000583543	-1.032	0.908856	-4.35437	1.34673e-07	1.28091	0.370278	-1.35788	0.277067	-2.3044	0.00268804	-4.00809	6.88687e-07
Bra004678	Bra004678	A05:1341330-1342795	981	-1.1404	0.648919	1.17534	0.575032	-3.27584	4.85827e-05	1.76673	0.0480421	-2.04256	0.0140623	1.56788	0.118186	1.40635	0.246649	1.04305	0.883457	6.54029	1.20898e-10	4.85078	5.30358e-08
Bra004679	Bra004679	A05:1343872-1346425	909	1.65199	0.104235	1.59104	0.128335	-1.21701	0.537069	-3.78204	3.32301e-05	-1.33083	0.357846	-5.27735	1.89212e-07	1.5107	0.197273	1.14022	0.694249	-2.04413	0.0298926	-2.7083	0.00215107
Bra004682	Bra004682	A05:1352793-1353785	993	-1.27142	0.335225	-1.0503	0.842072	5.39866	1.87958e-12	2.1816	0.00119258	7.49252	1.1391e-16	2.60116	7.62943e-05	1.09157	0.706755	1.13522	0.590919	-2.29099	0.000408801	-2.20292	0.000749757
Bra004683	Bra004683	A05:1354284-1354779	429	1.18736	0.248234	1.1836	0.257203	2.15825	2.25421e-07	1.54484	0.00342089	2.14142	2.91373e-07	2.25092	4.51783e-08	1.1781	0.269176	1.72456	0.000234797	-1.376	0.031459	1.06384	0.676082
Bra004687	Bra004687	A05:1362051-1362761	711	-1.4431	0.110706	-1.58915	0.043563	1.28954	0.266647	2.94742	1.70465e-06	1.88287	0.00605519	7.79362	1.7304e-19	1.01179	0.959262	1.66392	0.0228627	2.65375	1.69726e-05	4.36416	7.58955e-11
Bra004688	Bra004688	A05:1362941-1363797	543	1.31884	0.19542	1.42676	0.0877259	1.22344	0.361643	-2.01708	0.00178631	1.22285	0.345632	-2.75295	6.23025e-06	1.3182	0.210542	1.04538	0.852989	-1.97486	0.00329066	-2.49025	6.77724e-05
Bra004689	Bra004689	A05:1365803-1367275	921	2.18232	0.00370076	-1.13256	0.647019	-1.23693	0.439435	-4.54385	1.1026e-07	-1.81287	0.0276243	-4.30285	4.97846e-07	1.48901	0.149519	-1.07249	0.817205	-3.49566	1.48901e-05	-5.58239	3.26468e-09
Bra004691	Bra004691	A05:1370482-1372547	1446	-1.07257	0.55266	1.10658	0.390361	2.32209	5.5471e-13	1.41216	0.00324922	2.3033	1.17432e-12	1.6749	1.02873e-05	-1.08132	0.501098	1.31246	0.0193633	-1.70352	4.66043e-06	-1.20034	0.115958
Bra004706	Bra004706	A05:1425345-1427663	1341	-1.21758	0.0937841	-1.0311	0.791956	-1.59008	0.000164028	1.25948	0.0442484	-1.60568	0.000185508	1.3179	0.0169476	-1.22953	0.11715	1.01482	0.897438	2.15621	3.11049e-10	2.69042	1.94385e-15
Bra004708	Bra004708	A05:1429636-1432586	1104	3.37916	0.00353711	1.99551	0.097402	-1.11028	0.803877	-8.04927	1.22332e-06	-1.21155	0.644866	-12.552	3.35125e-09	3.09672	0.00713948	1.27966	0.575645	-4.73551	0.000325054	-11.4597	1.23907e-08
Bra004709	Bra004709	A05:1447194-1452889	1974	-1.39213	0.301744	-1.0489	0.881214	1.097	0.772527	1.08213	0.80474	2.06389	0.0237407	1.38884	0.303682	1.35145	0.347127	1.2236	0.527178	1.18788	0.590609	1.0755	0.819758
Bra004710	Bra004710	A05:1453372-1458564	2928	1.0595	0.731393	-1.02562	0.880601	-1.21656	0.24454	-3.48245	1.3969e-13	-1.20833	0.26123	-4.93942	3.32871e-21	1.06672	0.701546	-1.45471	0.0268111	-3.25488	2.69446e-12	-5.05081	9.59131e-22
Bra004721	Bra004721	A05:1517286-1518962	1029	1.29428	0.277216	1.6906	0.0269922	-1.42422	0.136418	-1.8641	0.00873054	-1.19328	0.456696	-2.54533	8.33862e-05	1.54477	0.0670524	1.23813	0.368491	-1.81636	0.0119748	-2.26622	0.000570929
Bra004729	Bra004729	A05:1551664-1552425	762	1.86832	0.100631	2.33486	0.0269075	-4.51499	0.000127328	-4.45477	0.000172579	-1.98107	0.0734807	-9.62498	1.17386e-08	4.25804	0.000241272	1.08065	0.850337	-1.84161	0.133945	-7.25639	6.53043e-07
Bra004731	Bra004731	A05:1556014-1557663	1650	1.26083	0.141294	-1.3048	0.0940511	1.18147	0.297064	-1.77328	0.000358864	1.34926	0.0566871	-1.82097	0.000312086	1.43989	0.0223208	-1.33989	0.0812449	-1.7809	0.000390997	-3.43586	6.73047e-14
Bra004733	Bra004733	A05:1559609-1561604	1491	-1.00904	0.951133	-1.25842	0.109272	1.07661	0.622119	-2.31634	1.69472e-08	1.28799	0.0885932	-1.67612	0.000648251	1.18562	0.260933	1.09817	0.549723	-1.69948	0.000610081	-1.83482	7.52682e-05
Bra004735	Bra004735	A05:1568893-1569996	1014	-1.46404	0.396017	-1.39177	0.472252	-1.15988	0.744771	2.10679	0.0798192	1.49527	0.385482	4.52063	0.000565056	1.18462	0.718405	1.54173	0.280505	2.12473	0.0896649	2.76525	0.0178767
Bra004736	Bra004736	A05:1570453-1572516	843	-1.44301	0.32852	-1.52296	0.257	9.42951	7.50621e-10	10.9819	3.72237e-11	7.09134	1.23039e-07	43.1134	7.14591e-25	-1.9188	0.0698285	2.57779	0.00789967	1.58716	0.196397	7.8505	8.93006e-09
Bra004738	Bra004738	A05:1581218-1584140	2124	1.43505	0.0430797	-1.03281	0.85611	-1.06597	0.725864	1.17912	0.352719	-1.62449	0.0075022	1.60446	0.00764545	-1.06196	0.745292	1.31749	0.118208	1.70355	0.00323836	2.38348	1.53551e-06
Bra004740	Bra004740	A05:1597325-1597798	474	-1.0755	0.709166	1.46763	0.0514705	-2.08546	0.000357902	1.21292	0.32888	-1.52396	0.037801	-1.09632	0.638736	1.27239	0.258582	1.10369	0.6158	1.81134	0.00410107	1.57119	0.0261584
Bra004745	Bra004745	A05:1622001-1624145	846	-1.48117	0.253384	-1.64592	0.147622	-1.28113	0.47421	-1.04283	0.901957	-2.62397	0.00902738	1.69791	0.124574	-3.0337	0.00281863	1.07577	0.830412	1.33076	0.409272	4.34303	6.19357e-05
Bra004746	Bra004746	A05:1627343-1628922	891	-1.31796	0.203451	-1.32451	0.196487	2.7336	3.1991e-06	1.86107	0.0040703	1.81071	0.00628285	7.10646	1.25174e-19	-1.9897	0.00145411	2.88294	8.4205e-07	-1.63947	0.0217444	3.49881	6.32285e-09
Bra004748	Bra004748	A05:1632280-1635921	921	-2.4419	0.0273438	-2.78007	0.0114501	-1.48506	0.328242	4.5634	0.000169375	-1.02834	0.94506	4.51536	0.000192368	-1.69091	0.195161	-2.80965	0.0104749	9.4124	2.91254e-08	5.66461	1.83701e-05
Bra004751	Bra004751	A05:1662005-1663434	900	1.07421	0.646243	-1.13664	0.415557	-1.9988	5.53451e-05	1.063	0.693996	-1.95892	7.10659e-05	1.4402	0.0198074	1.09608	0.617903	1.19198	0.255714	2.25224	2.16357e-06	2.44929	1.02355e-07
Bra004755	Bra004755	A05:1672275-1673630	1278	1.07232	0.625742	1.08386	0.582845	-2.51432	1.09668e-07	1.08374	0.581298	-1.49785	0.00947345	-1.46178	0.013398	1.80001	0.00141224	-1.46162	0.0129682	2.44331	3.06089e-07	-1.07679	0.651279
Bra004757	Bra004757	A05:1684278-1684908	546	1.0597	0.74643	1.28748	0.168459	-4.61494	6.08183e-16	2.58657	1.70579e-07	-1.12036	0.528568	2.13171	2.93177e-05	4.36509	8.89625e-15	1.06107	0.741064	4.87548	5.39263e-17	1.18513	0.346376
Bra004758	Bra004758	A05:1688757-1690643	1128	1.20716	0.0121256	-1.04223	0.583833	-1.03425	0.661884	-1.74511	5.19063e-13	-1.18579	0.0258046	-3.0098	3.74552e-41	1.05289	0.51081	-1.79754	2.16606e-12	-1.57683	7.68014e-09	-2.98433	1.37269e-39
Bra004760	Bra004760	A05:1701040-1706981	5268	1.24183	0.232507	1.02579	0.889177	-3.5352	1.59634e-09	-1.1055	0.583931	-3.50531	4.63979e-10	-2.07091	0.000137823	1.25242	0.320851	-1.82618	0.00164914	3.2841	1.49955e-08	1.4359	0.0842653
Bra004763	Bra004763	A05:1717350-1719062	861	-1.05811	0.652731	1.03927	0.761139	1.96495	6.41715e-08	1.75505	7.57688e-06	2.06596	6.82342e-09	2.24275	1.22571e-10	-1.00638	0.959295	1.32807	0.0225735	-1.50698	0.000998845	-1.12752	0.334604
Bra004766	Bra004766	A05:1730468-1733550	2148	-1.07074	0.6125	1.02593	0.848354	-2.00012	9.63364e-07	1.46601	0.00396611	-1.42748	0.0106651	1.8344	4.79552e-06	1.30859	0.0649757	1.28373	0.0576576	3.40538	2.51001e-18	3.34069	1.58476e-18
Bra004767	Bra004767	A05:1737131-1739856	2481	-1.61338	0.0489104	1.175	0.500671	-2.64737	0.000149336	-1.26497	0.331056	-1.21847	0.437261	-1.28676	0.295806	1.34667	0.266065	1.1551	0.553766	1.91801	0.011985	1.64516	0.0485943
Bra004771	Bra004771	A05:1759884-1761323	849	-1.15556	0.639441	1.62316	0.116667	3.96205	8.10665e-06	7.56634	5.47833e-11	3.32799	9.75958e-05	9.36397	4.16398e-13	-1.37572	0.301119	2.00879	0.0237186	1.04986	0.87465	2.90133	0.000553744
Bra004772	Bra004772	A05:1764574-1765786	852	-1.5006	0.0510551	-1.84233	0.00335827	1.37138	0.126929	3.42568	1.82472e-09	1.15213	0.500732	9.88991	1.40859e-28	-1.78616	0.00556232	1.56703	0.0269552	2.78187	6.24679e-07	7.78638	3.6031e-23
Bra004775	Bra004775	A05:1787457-1790076	912	-1.1599	0.300387	1.03596	0.805922	1.13522	0.377827	1.71397	0.000140022	-1.00072	0.996088	2.09953	1.52417e-07	-1.31769	0.0609854	1.269	0.0864708	1.34499	0.0375433	2.24901	1.74607e-08
Bra004778	Bra004778	A05:1802120-1804421	1206	1.26257	0.147498	-1.05571	0.736544	-1.09853	0.559829	-1.67329	0.00141416	-1.05825	0.725166	-2.1848	1.32171e-06	1.31063	0.0933855	-1.37843	0.047214	-1.82613	0.000190601	-3.29911	1.4898e-13
Bra004782	Bra004782	A05:1810520-1811050	531	-1.00597	0.958312	1.15136	0.212593	-1.17659	0.159465	1.3363	0.0101066	-1.02849	0.80735	2.14783	8.53959e-12	1.13721	0.271527	1.85058	3.45176e-08	1.8078	2.57133e-07	2.94182	2.21203e-21
Bra004786	Bra004786	A05:1822215-1825011	2574	-1.02023	0.941813	-1.16981	0.56567	-1.14506	0.627778	-1.9695	0.0145067	-1.18041	0.554221	-2.45975	0.00168422	-1.05173	0.859664	-1.46099	0.192034	-1.39649	0.239679	-1.93991	0.0231677
Bra004787	Bra004787	A05:1828516-1830271	1356	-1.05745	0.812681	1.05815	0.812423	-1.98692	0.0040421	3.10449	1.62204e-06	-1.77771	0.0159076	-1.33628	0.226022	1.05697	0.818685	-3.9205	8.80684e-09	3.45588	1.93968e-07	-1.19907	0.451212
Bra004792	Bra004792	A05:1851396-1853277	681	-1.2516	0.134801	-1.97757	5.36972e-06	1.27406	0.106414	-1.92938	1.15141e-05	1.11817	0.45767	-2.93612	1.1196e-12	-1.42609	0.018232	-3.00945	3.33311e-13	-1.43567	0.0159876	-3.02966	2.61269e-13
Bra004798	Bra004798	A05:1871248-1871856	609	-1.15132	0.628973	1.37023	0.296354	5.04746	4.49015e-09	-1.19836	0.561635	2.64102	0.000706274	-1.16908	0.603735	-2.20039	0.00359109	1.40455	0.274886	-9.38764	1.56247e-14	-3.03752	0.000140694
Bra004799	Bra004799	A05:1873482-1873766	285	-2.70664	0.0181474	-1.84653	0.129779	3.60875	0.000858665	3.24756	0.00206121	6.15586	1.3305e-05	6.2409	3.72077e-06	-1.58671	0.225009	1.04072	0.91472	1.00155	0.996711	1.65388	0.183877
Bra004800	Bra004800	A05:1874741-1876084	1344	-1.38355	0.0528657	-1.20098	0.2687	-1.23597	0.21136	-1.02277	0.891221	-1.24872	0.202449	1.28079	0.135612	-1.39782	0.0570708	1.09074	0.59842	1.44899	0.0283321	2.20922	4.03585e-06
Bra004803	Bra004803	A05:1892847-1893176	330	-2.57731	0.152136	-2.214	0.222528	6.19126	0.004818	4.89486	0.0136711	11.8367	0.000171357	12.9012	8.07793e-05	-1.34808	0.642359	1.19045	0.785714	1.31851	0.666686	2.11597	0.243297
Bra004808	Bra004808	A05:1909664-1911216	1401	-1.17028	0.360208	-1.09189	0.606609	-1.64989	0.00417649	1.27615	0.151585	-1.4562	0.0321112	1.0979	0.584866	-1.03289	0.855923	-1.26917	0.161618	2.71223	9.89812e-09	2.20732	5.7593e-06
Bra004810	Bra004810	A05:1915442-1918534	1671	2.03435	0.0131756	1.04081	0.88936	1.02865	0.921566	1.66061	0.0773962	-1.16293	0.598222	2.74071	0.000444016	1.70061	0.0641375	1.71778	0.0591499	-1.25159	0.434211	-1.23908	0.454406
Bra004815	Bra004815	A05:1933683-1935558	1026	1.45482	0.0457065	-1.26172	0.215913	-1.86572	0.00108859	-2.06481	0.00012202	-1.72925	0.00373281	-2.09802	9.87111e-05	1.56963	0.0189552	-1.28201	0.193701	1.16496	0.426252	-1.72735	0.0042892
Bra004817	Bra004817	A05:1939997-1941807	1617	2.45176	0.00874389	2.36721	0.0119606	-1.12824	0.725464	-3.29572	0.000599509	-1.3522	0.377493	-3.96922	6.25977e-05	2.04569	0.0371621	1.96555	0.052856	-4.11412	4.78795e-05	-4.28187	2.43894e-05
Bra004819	Bra004819	A05:1947849-1950090	1197	-1.25215	0.517274	1.82446	0.0835727	1.73459	0.112617	-1.08969	0.80491	1.72292	0.117229	1.92347	0.0595413	-1.26063	0.504691	3.82403	0.000112982	-3.97631	7.1045e-05	1.21236	0.579081
Bra004823	Bra004823	A05:1974209-1976693	1386	-1.14947	0.482018	-1.09475	0.647076	-1.08259	0.689307	1.37252	0.108802	-1.0794	0.700797	1.46682	0.0525764	-1.14608	0.493698	-1.02437	0.902904	1.95075	0.000747431	2.18252	8.35354e-05
Bra004824	Bra004824	A05:1978048-1979340	609	1.42626	0.0469803	1.11872	0.535529	-1.59318	0.0109835	-2.60813	2.74973e-07	-1.25552	0.205306	-1.55372	0.0160761	1.80984	0.00126557	1.87792	0.000825802	-2.15717	4.87267e-05	-2.07896	6.45158e-05
Bra004826	Bra004826	A05:1987355-1988083	729	-1.18657	0.308761	-1.19268	0.294474	3.19552	4.69886e-12	3.57461	3.40405e-14	3.0923	1.84365e-11	3.96165	2.55236e-16	-1.22618	0.224851	-1.07616	0.662112	1.10598	0.548732	1.26015	0.168677
Bra004829	Bra004829	A05:1997885-1999084	1200	-1.04203	0.734577	1.1076	0.399516	1.61251	8.08516e-05	1.57969	0.000154122	2.05907	2.4935e-09	1.76496	2.50591e-06	1.22543	0.0927291	1.23751	0.0762346	-1.01479	0.903229	-1.00489	0.967701
Bra004830	Bra004830	A05:1999513-2001278	1038	-1.18366	0.0766012	1.09383	0.34394	-1.16959	0.103131	1.85731	4.64791e-11	1.21218	0.0451057	2.37445	3.13243e-20	1.19777	0.0626106	1.39839	0.000318389	2.2495	1.97852e-17	2.62627	2.00477e-24
Bra004831	Bra004831	A05:2002992-2005950	1872	-1.09768	0.488247	1.03442	0.79865	3.29321	1.37025e-19	-1.03315	0.805807	2.63843	3.19614e-13	-1.08726	0.530321	-1.37009	0.0156608	-1.01736	0.897286	-2.75837	1.04869e-14	-2.04822	6.15433e-08
Bra004833	Bra004833	A05:2013630-2016348	1623	-1.91297	0.0292189	-2.22877	0.0064799	19.9808	2.09642e-24	3.43374	2.51935e-05	23.0757	2.79255e-26	5.70946	3.09642e-09	-1.65641	0.0841592	-1.34041	0.316336	-2.30848	0.00419452	-1.86808	0.0325834
Bra004835	Bra004835	A05:2025706-2029646	1521	1.16682	0.68361	-1.07212	0.853022	48.9521	3.12269e-25	6.23432	9.65862e-07	12.9296	8.87642e-12	4.4167	7.19024e-05	-3.24477	0.00152867	-1.51333	0.265248	-4.3594	7.35021e-05	-2.03318	0.0564032
Bra004839	Bra004839	A05:2080458-2083229	1206	-1.60805	0.0426203	-1.05648	0.814524	8.10555	4.02676e-19	1.5145	0.0763091	12.0578	2.18087e-26	4.17419	1.04541e-09	-1.08097	0.739432	2.60881	4.21122e-05	-4.08112	1.89106e-09	-1.44718	0.114366
Bra004841	Bra004841	A05:2099727-2101689	1590	1.00623	0.982796	1.13881	0.652034	5.63262	1.92481e-09	1.1805	0.564799	1.52911	0.140385	-1.56505	0.120424	-3.66079	6.5656e-06	-1.62235	0.0933836	-7.77389	1.06976e-12	-3.44514	1.78486e-05
Bra004847	Bra004847	A05:2124205-2124642	438	1.03167	0.929555	1.70408	0.128483	271.337	8.34038e-59	-1.61509	0.178594	82.6679	4.86769e-37	1.26823	0.494484	-3.1815	0.00068806	3.49048	0.000407564	-434.635	2.69073e-67	-39.1389	1.66105e-26
Bra004849	Bra004849	A05:2129746-2130591	846	-1.09614	0.611426	-1.19794	0.317302	5.26729	6.28769e-21	1.45249	0.0363872	3.33353	1.65335e-11	2.27334	4.51645e-06	-1.732	0.00170945	1.30651	0.130549	-3.3062	1.00933e-11	-1.46106	0.0314453
[truncated: 12,112 more rows]
